# Supplementary material for: 6-Bromo-1-methyl-4-[2-(4-nitro­benzyl­idene)hydrazin-1-yl­idene]-2,2-dioxo-3,4-dihydro-1H-2λ6,1-benzothia­zine
Source: Acta Crystallogr Sect E Struct Rep Online. 2012 Aug 15;68(Pt 9):o2717. doi: 10.1107/S1600536812035374 (PMC3435732; doi:10.1107/S1600536812035374)
Supplement: Supplementary file 2 [file e-68-o2717-Isup2.hkl]

# 
# h,k,l, Fc-squared, Fo-squared, sigma(Fo-squared) and status flag 
# 
data_I
_shelx_title ' HS48Z2 in P-1' 
_shelx_refln_list_code          4 
_shelx_F_calc_maximum      166.76 
_exptl_crystal_F_000       440.00 
_reflns_d_resolution_high  0.7480 
 
loop_ 
 _symmetry_equiv_pos_as_xyz 
 'x, y, z' 
 '-x, -y, -z' 
 
_cell_length_a     8.2772 
_cell_length_b     9.0572 
_cell_length_c    12.6868 
_cell_angle_alpha  87.132 
_cell_angle_beta   70.976 
_cell_angle_gamma  75.098 
 
_shelx_F_squared_multiplier     1.000 
 
loop_ 
 _refln_index_h 
 _refln_index_k 
 _refln_index_l 
 _refln_F_squared_calc 
 _refln_F_squared_meas 
 _refln_F_squared_sigma 
 _refln_observed_status 
   1   0   0     2842.09     2627.06    285.21 o 
   2   0   0     2326.32     2782.65     38.12 o 
   3   0   0     2152.03     2425.78     38.06 o 
   4   0   0     1876.13     2015.25     37.96 o 
   5   0   0     1370.78     1344.99     33.92 o 
   6   0   0       54.88       32.27     14.40 o 
   7   0   0        1.52        8.98     15.48 o 
   8   0   0       24.17       21.63     19.72 o 
   9   0   0       19.19       35.11     23.00 o 
  -7   1   0       55.25       67.32     18.76 o 
  -6   1   0      131.88      172.54     12.06 o 
  -5   1   0       45.92       44.63      7.89 o 
  -4   1   0     3902.81     4203.06     93.46 o 
  -2   1   0    27810.13    29730.20    318.77 o 
  -1   1   0     1022.48     1053.85      9.03 o 
   1   1   0       29.63       54.49      1.54 o 
   2   1   0     4266.02     4696.04     99.41 o 
   3   1   0      984.06      986.71     30.99 o 
   4   1   0      235.10      246.71     16.76 o 
   5   1   0        2.77        1.74      5.46 o 
   6   1   0       14.43        1.59     12.62 o 
   7   1   0       23.91       15.77     15.99 o 
   8   1   0       69.71       57.38     19.85 o 
   9   1   0        1.05       -2.87     20.36 o 
  10   1   0        4.28        2.84     24.44 o 
  -7   2   0        8.66       -7.93     13.60 o 
  -6   2   0      611.68      534.74     27.84 o 
  -5   2   0       27.33       30.79      4.42 o 
  -4   2   0      621.86      645.58      9.79 o 
  -3   2   0     1007.48      910.17     11.41 o 
  -2   2   0        2.76        3.07      1.72 o 
  -1   2   0        4.09        1.15      1.30 o 
   0   2   0     1583.14     1629.85     15.16 o 
   1   2   0      245.33      278.36      3.68 o 
   2   2   0     2085.16     2145.28     22.81 o 
   3   2   0      464.05      432.77      6.51 o 
   4   2   0       51.81       46.93      4.61 o 
   5   2   0       37.68       41.03     11.56 o 
   6   2   0        0.53      -12.46     12.46 o 
   7   2   0       91.73      157.98     20.58 o 
   8   2   0       62.45       52.88     20.29 o 
   9   2   0        1.24       -6.72     19.88 o 
  10   2   0        8.01      -18.61     23.03 o 
  -9   3   0        1.77       -9.24     11.53 o 
  -8   3   0       62.27       58.87     12.17 o 
  -7   3   0        1.07       -0.04      6.81 o 
  -6   3   0       91.67       81.98      6.46 o 
  -5   3   0     1032.87     1027.10     16.63 o 
  -4   3   0      833.37      816.76     11.52 o 
  -3   3   0      786.58      779.53     10.83 o 
  -2   3   0       96.56       99.97      3.04 o 
  -1   3   0     3681.84     3791.39     37.94 o 
   0   3   0     5165.60     5031.14     47.62 o 
   1   3   0     2263.32     2292.35     21.26 o 
   2   3   0     2360.29     2417.78     27.66 o 
   3   3   0     1435.56     1545.89     23.43 o 
   4   3   0      784.43      763.83     11.71 o 
   5   3   0     1432.08     1476.27     22.46 o 
   6   3   0      405.93      406.73     15.36 o 
   7   3   0       50.30       70.92     17.52 o 
   8   3   0        0.63       -9.88     17.01 o 
   9   3   0       32.90       49.35     22.21 o 
  10   3   0       39.74       28.35     24.75 o 
  -8   4   0        3.28      -12.07     12.07 o 
  -7   4   0       88.74       78.20      9.95 o 
  -6   4   0       14.07       10.01      7.53 o 
  -5   4   0        3.62       -1.36      5.84 o 
  -4   4   0        2.02        1.08      4.25 o 
  -3   4   0      469.89      481.98      8.75 o 
  -2   4   0     1128.14     1114.79     12.99 o 
  -1   4   0      345.69      308.77      5.54 o 
   0   4   0       42.89       36.03      3.51 o 
   1   4   0      947.11     1043.08     12.59 o 
   2   4   0     1270.45     1238.93     16.43 o 
   3   4   0      966.15      982.07     13.74 o 
   4   4   0      311.35      333.63      9.42 o 
   5   4   0      225.58      229.59      6.24 o 
   6   4   0       51.32       44.72      4.40 o 
   7   4   0      244.36      238.27      7.79 o 
   8   4   0      158.92      157.73      7.35 o 
   9   4   0       29.33       12.27      9.13 o 
  10   4   0        0.36      -21.89     21.89 o 
  -8   5   0        0.03       13.09     12.74 o 
  -7   5   0        2.93       27.77     10.14 o 
  -6   5   0        2.80       -1.09      9.19 o 
  -5   5   0       31.86       35.71      8.43 o 
  -4   5   0       35.44       24.75      7.73 o 
  -3   5   0        1.84       -3.12      4.53 o 
  -2   5   0       91.74       93.38      4.26 o 
  -1   5   0       23.19       17.00      3.92 o 
   0   5   0       99.57      103.00      4.55 o 
   1   5   0       18.05       18.31      3.41 o 
   2   5   0      983.66      925.42     14.93 o 
   3   5   0       92.85       99.38      4.01 o 
   4   5   0      113.45      117.41      5.49 o 
   5   5   0       11.99        3.79      3.55 o 
   6   5   0       13.44       10.66      5.06 o 
   7   5   0        8.68        1.32      5.27 o 
   8   5   0        0.20       -2.91      7.60 o 
   9   5   0       10.99        4.56      7.74 o 
  10   5   0        0.91        1.28     11.09 o 
  -7   6   0        0.95        2.06     11.48 o 
  -6   6   0       13.99       15.07     10.84 o 
  -5   6   0       86.63       71.67     13.24 o 
  -4   6   0      132.21      138.43     19.46 o 
  -3   6   0       47.29       52.46      8.92 o 
  -2   6   0       91.55       87.86      5.85 o 
  -1   6   0      621.67      600.95     12.36 o 
   0   6   0     1616.42     1553.15     20.04 o 
   1   6   0     1720.15     1709.31     23.07 o 
   2   6   0      638.44      630.52     13.45 o 
   3   6   0      152.42      159.63      6.59 o 
   4   6   0     1953.39     1865.45     29.87 o 
   5   6   0     1002.40      966.00     16.85 o 
   6   6   0       48.10       59.45      7.60 o 
   7   6   0      205.23      174.37      9.69 o 
   8   6   0        4.68       11.65      7.41 o 
   9   6   0      160.32      175.00     17.29 o 
  10   6   0       17.59       11.47     12.67 o 
  -6   7   0        7.05       -4.93     12.23 o 
  -5   7   0        1.14      -11.03     11.03 o 
  -4   7   0        0.80      -10.14     10.14 o 
  -3   7   0       95.24       81.64     11.54 o 
  -2   7   0      441.74      440.83     22.39 o 
  -1   7   0      519.46      488.87     20.58 o 
   0   7   0      177.53      194.05      7.22 o 
   1   7   0       95.54       89.58      7.86 o 
   2   7   0     1877.02     1782.51     26.94 o 
   3   7   0     3709.88     3577.72     60.36 o 
   4   7   0      847.68      806.54     19.20 o 
   5   7   0      427.76      414.47     15.91 o 
   6   7   0       64.54       59.89      8.57 o 
   7   7   0      472.78      388.64     14.18 o 
   8   7   0       84.05       86.61     10.91 o 
   9   7   0        2.92       -2.19      8.71 o 
  -5   8   0        0.05        6.85     13.01 o 
  -4   8   0       10.70       12.22     21.31 o 
  -3   8   0        3.47       -0.23     11.31 o 
  -2   8   0       54.52       41.52     11.62 o 
  -1   8   0      123.80      133.06     11.36 o 
   0   8   0        2.82       -0.85      8.97 o 
   1   8   0      826.02      819.24     16.58 o 
   2   8   0      231.71      234.43      9.30 o 
   3   8   0      821.14      798.29     23.87 o 
   4   8   0        0.02       -3.15      7.46 o 
   5   8   0      100.79       95.07      9.30 o 
   6   8   0        0.07       -7.79      8.44 o 
   7   8   0       55.94       43.32      9.73 o 
   8   8   0       34.69       33.47      9.82 o 
   9   8   0        4.79        0.57      9.73 o 
  -4   9   0       22.48       51.30     15.01 o 
  -3   9   0      116.77      104.01     16.56 o 
  -2   9   0      125.87      120.64     14.63 o 
  -1   9   0       19.24        9.99     12.18 o 
   0   9   0       82.19      104.19     11.89 o 
   1   9   0      678.68      656.21     24.44 o 
   2   9   0       14.82       20.26      9.69 o 
   3   9   0       36.17       38.19      8.78 o 
   4   9   0      139.89      122.48      9.95 o 
   5   9   0      416.79      410.23     15.69 o 
   6   9   0      191.71      190.39     18.11 o 
   7   9   0        4.49        1.23     10.00 o 
   8   9   0       16.71       18.36     10.70 o 
  -3  10   0        1.33       -5.42     14.74 o 
  -2  10   0      114.66      134.48     35.99 o 
  -1  10   0      237.42      236.81     23.57 o 
   0  10   0       21.87       14.99     14.85 o 
   1  10   0       62.44       55.81     15.74 o 
   2  10   0      210.02      213.79     18.02 o 
   3  10   0      544.95      600.76     24.49 o 
   4  10   0      196.60      230.58     15.90 o 
   5  10   0       41.88       35.22     10.73 o 
   6  10   0      134.94      107.20     14.09 o 
   7  10   0      128.42      129.13     14.80 o 
  -1  11   0        0.11       14.16     21.71 o 
   0  11   0        4.52        9.77     37.78 o 
   1  11   0       61.06       57.49     17.70 o 
   2  11   0        1.06        1.94     16.29 o 
   3  11   0       25.83       10.79     19.07 o 
   4  11   0       12.49       47.37     19.19 o 
   5  11   0       35.72       52.13     19.35 o 
   6  11   0        1.08      -16.20     16.20 o 
   2  12   0       25.21       33.63     21.67 o 
   3  12   0       20.87       13.16     21.25 o 
  -3 -12   1        0.73      -21.82     25.90 o 
  -2 -12   1       10.40       -1.62     26.92 o 
  -6 -11   1       23.19       18.13     17.07 o 
  -5 -11   1      123.28      100.10     32.27 o 
  -4 -11   1      206.37      207.44     22.03 o 
  -3 -11   1      174.02      151.09     21.65 o 
  -2 -11   1      150.04      187.86     19.11 o 
  -1 -11   1       78.40       82.77     17.64 o 
   0 -11   1       50.39       53.33     21.36 o 
   1 -11   1       53.11       80.64     22.33 o 
  -7 -10   1       57.11       72.62     12.75 o 
  -6 -10   1      108.93      104.94     14.19 o 
  -5 -10   1       88.41       80.39     11.52 o 
  -4 -10   1      186.53      190.45     15.19 o 
  -3 -10   1      163.92      152.42     16.43 o 
  -2 -10   1      164.36      185.70     17.12 o 
  -1 -10   1      201.62      223.94     18.29 o 
   0 -10   1       76.18       86.53     16.31 o 
   1 -10   1      107.94       99.11     20.73 o 
   2 -10   1        1.55       -6.94     13.69 o 
   3 -10   1        4.38       -1.64     15.11 o 
  -8  -9   1        0.31      -10.36     10.36 o 
  -7  -9   1        6.48        1.67     10.42 o 
  -6  -9   1        2.52       -5.45      9.94 o 
  -5  -9   1        2.77        4.66      9.09 o 
  -4  -9   1       39.08       31.43     11.58 o 
  -3  -9   1       14.89        9.46      8.35 o 
  -2  -9   1        0.18       -9.13      9.13 o 
  -1  -9   1       86.65       62.63     13.85 o 
   0  -9   1       14.91       -1.32     10.05 o 
   1  -9   1       67.95       42.50     10.95 o 
   2  -9   1       17.59       10.23     12.32 o 
   3  -9   1        0.17      -11.83     12.87 o 
   4  -9   1        2.72       -2.82     18.02 o 
  -9  -8   1       68.10       51.21     10.89 o 
  -8  -8   1       32.11        7.68      9.81 o 
  -7  -8   1       49.27       29.86      9.74 o 
  -6  -8   1       40.44       43.07      9.47 o 
  -5  -8   1      203.22      226.58     11.10 o 
  -4  -8   1      458.08      479.10     14.02 o 
  -3  -8   1      107.51      109.40     10.67 o 
  -2  -8   1       38.93       31.81      9.43 o 
  -1  -8   1      235.57      227.96      9.24 o 
   0  -8   1     1023.72     1018.13     24.07 o 
   1  -8   1      509.06      524.59     17.74 o 
   2  -8   1      125.54      114.86     13.00 o 
   3  -8   1       21.92       26.95     11.73 o 
   4  -8   1       10.22       -5.63     11.83 o 
   5  -8   1        3.65       -7.91     12.83 o 
  -9  -7   1        0.89       -1.04      8.89 o 
  -8  -7   1        3.67       -0.54      8.56 o 
  -7  -7   1      156.95      175.02     12.43 o 
  -6  -7   1      457.31      438.53     14.87 o 
  -5  -7   1      425.88      404.67     13.39 o 
  -4  -7   1        7.53       -6.03      6.03 o 
  -3  -7   1        9.84       -5.27      5.27 o 
  -2  -7   1     1618.68     1531.72     23.97 o 
  -1  -7   1     2204.09     2139.22     31.40 o 
   0  -7   1      905.10      911.53     15.36 o 
   1  -7   1      219.02      206.02     10.91 o 
   2  -7   1      328.72      326.65     12.99 o 
   3  -7   1      231.46      197.04     15.55 o 
   4  -7   1      169.53      158.56     14.55 o 
   5  -7   1       40.57       45.22     12.01 o 
   6  -7   1        0.20       -4.62     13.63 o 
  -9  -6   1       14.12       34.60      8.70 o 
  -8  -6   1       93.84      127.13      9.70 o 
  -7  -6   1      123.72      129.71     14.38 o 
  -6  -6   1       50.36       34.17      9.02 o 
  -5  -6   1      184.71      193.23      9.30 o 
  -4  -6   1        6.59        0.16      7.87 o 
  -3  -6   1      503.45      464.56      9.67 o 
  -2  -6   1      128.28      119.09      7.01 o 
  -1  -6   1      245.68      249.71      7.79 o 
   0  -6   1      170.55      166.63      6.91 o 
   1  -6   1      151.36      147.22      6.47 o 
   2  -6   1      117.17      116.85      5.75 o 
   3  -6   1        7.58       -1.35      6.48 o 
   4  -6   1       29.63       31.37     14.12 o 
   5  -6   1        6.30        1.65      9.74 o 
   6  -6   1        1.87        9.08     14.46 o 
   7  -6   1        2.48       -0.72     11.17 o 
 -10  -5   1        2.86        8.12     11.24 o 
  -9  -5   1        0.18       -6.87      8.03 o 
  -8  -5   1       43.60       47.06      7.46 o 
  -7  -5   1      101.60       85.07      7.77 o 
  -6  -5   1       73.83       72.32      6.11 o 
  -5  -5   1       27.22       23.65      4.38 o 
  -4  -5   1      679.76      680.81     14.44 o 
  -3  -5   1     1532.00     1580.92     19.86 o 
  -2  -5   1      264.78      295.60      6.96 o 
  -1  -5   1      207.95      215.04      6.02 o 
   0  -5   1        8.76       11.68      3.55 o 
   1  -5   1      647.66      651.97     11.16 o 
   2  -5   1      460.39      429.03      8.39 o 
   3  -5   1       47.63       38.84      6.20 o 
   4  -5   1        5.78       -2.12      6.74 o 
   5  -5   1        1.68       -4.66      7.02 o 
   6  -5   1       31.69       41.12     14.02 o 
   7  -5   1       19.82       26.90     13.11 o 
   8  -5   1        1.58        4.09     10.73 o 
 -10  -4   1       11.13       30.30     24.98 o 
  -9  -4   1        0.25       -4.36      9.41 o 
  -8  -4   1        5.42        6.50      5.85 o 
  -7  -4   1       45.93       49.45      6.59 o 
  -6  -4   1      730.40      731.62     14.03 o 
  -5  -4   1     1300.25     1306.57     19.78 o 
  -4  -4   1      611.18      621.60     15.33 o 
  -3  -4   1     1272.98     1278.91     17.24 o 
  -2  -4   1     1901.30     1952.89     32.07 o 
  -1  -4   1     5506.90     5607.13     59.09 o 
   0  -4   1     2965.59     2884.95     33.16 o 
   1  -4   1     2034.84     1902.21     24.51 o 
   2  -4   1      826.19      822.21     10.84 o 
   3  -4   1      302.37      278.54      7.03 o 
   4  -4   1      698.79      728.87     12.91 o 
   5  -4   1      311.74      325.06     15.07 o 
   6  -4   1       17.54       11.90      6.85 o 
   7  -4   1       22.06       18.13      7.58 o 
   8  -4   1        0.16       -5.68     10.27 o 
 -10  -3   1        6.42       -3.44     25.52 o 
  -9  -3   1        1.95       14.02     21.57 o 
  -8  -3   1       74.22       89.78     22.43 o 
  -7  -3   1       39.73       40.66      8.82 o 
  -6  -3   1        4.77       -1.49      4.54 o 
  -5  -3   1       65.64       73.08      4.00 o 
  -4  -3   1      245.37      257.47      5.85 o 
  -3  -3   1     2360.04     2526.21     33.50 o 
  -2  -3   1       21.11       29.09      2.58 o 
  -1  -3   1      229.78      222.72      3.74 o 
   0  -3   1      998.51      988.52     10.64 o 
   1  -3   1      159.61      162.13      6.53 o 
   2  -3   1      292.84      270.27      5.18 o 
   3  -3   1       80.31       61.83      4.36 o 
   4  -3   1       39.13       37.49      3.85 o 
   5  -3   1        1.99       -7.13      7.13 o 
   6  -3   1      193.44      194.36     10.09 o 
   7  -3   1      111.87      105.17      9.34 o 
   8  -3   1      186.77      126.18     12.27 o 
   9  -3   1        8.73       14.24     11.76 o 
 -10  -2   1        6.57      -24.66     24.66 o 
  -9  -2   1        1.37       -5.42     21.66 o 
  -8  -2   1       40.73       33.61     20.61 o 
  -7  -2   1      149.61      126.64     20.17 o 
  -6  -2   1        9.79       16.98     14.27 o 
  -5  -2   1       81.01       85.86     14.56 o 
  -4  -2   1      510.43      500.54     10.57 o 
  -3  -2   1       36.72       31.63      2.65 o 
  -2  -2   1       73.18       84.44      2.77 o 
  -1  -2   1       29.53       45.31      1.86 o 
   0  -2   1       50.99       66.96      1.78 o 
   1  -2   1     1162.25     1066.93     10.99 o 
   2  -2   1       72.28       80.54      2.90 o 
   3  -2   1      117.32      114.29      3.69 o 
   4  -2   1     4144.90     4406.22     62.09 o 
   5  -2   1        3.12        4.51      6.52 o 
   6  -2   1      143.64      110.36     15.42 o 
   7  -2   1       11.84       11.60     14.34 o 
 -10  -1   1       10.71       41.54     27.18 o 
  -9  -1   1       29.10       34.41     23.29 o 
  -8  -1   1        0.29       13.83     18.99 o 
  -7  -1   1       79.97       73.62     18.13 o 
  -6  -1   1     1169.66     1147.72     47.76 o 
  -5  -1   1      421.95      439.23     26.00 o 
  -4  -1   1      325.29      308.45     13.99 o 
  -3  -1   1     2315.59     2468.19     73.97 o 
  -2  -1   1     1745.42     1865.29     23.36 o 
  -1  -1   1    14803.27    15761.59    162.86 o 
   0  -1   1       42.87       39.55      1.18 o 
   1  -1   1       21.78       25.63      1.19 o 
   2  -1   1    27343.13    31162.16    428.77 o 
   3  -1   1     3718.85     3915.34    123.26 o 
   4  -1   1     2318.69     2314.04     53.61 o 
   5  -1   1      352.08      343.75     27.65 o 
   6  -1   1       13.66       32.29      9.09 o 
  -9   0   1        8.25      -14.75     22.46 o 
  -8   0   1      177.06      200.55     26.22 o 
  -7   0   1        2.35       32.27     17.04 o 
  -6   0   1       23.47       36.06     15.13 o 
  -5   0   1        1.82        2.55      5.16 o 
  -4   0   1      454.77      462.70     11.72 o 
  -3   0   1     2596.30     2588.74     46.70 o 
  -2   0   1     2442.40     3131.04     64.88 o 
  -1   0   1      436.92      441.08      6.33 o 
   1   0   1     1563.75     1687.47     23.93 o 
   2   0   1    19603.69    22056.48    332.39 o 
   3   0   1      235.61      253.62      9.11 o 
   4   0   1       41.60       37.21      5.92 o 
   5   0   1      116.44       93.47     13.54 o 
   6   0   1       71.95       94.27     15.04 o 
   7   0   1      115.55       91.02     18.41 o 
   8   0   1       10.81       14.88     18.22 o 
   9   0   1        9.00       52.09     22.27 o 
  -8   1   1       24.27       19.69     20.39 o 
  -7   1   1        5.45        8.48      9.62 o 
  -6   1   1      114.36      124.05     12.66 o 
  -5   1   1      259.67      292.23     10.95 o 
  -4   1   1      413.41      443.55     12.42 o 
  -3   1   1       82.43       87.25      3.08 o 
  -2   1   1     2063.02     2192.50     21.00 o 
  -1   1   1     1918.92     2034.77     17.10 o 
   0   1   1     4761.71     4537.99     38.91 o 
   1   1   1      120.33      122.07      2.86 o 
   2   1   1      630.28      641.77     16.60 o 
   3   1   1       62.23       41.60      8.62 o 
   4   1   1      175.27      192.97      9.30 o 
   5   1   1       21.73       24.72     10.19 o 
   6   1   1       86.35      101.18     15.96 o 
   7   1   1      131.14      159.51     20.17 o 
   8   1   1       48.36       73.88     19.40 o 
   9   1   1        5.02        4.40     20.55 o 
  10   1   1        0.79       39.09     25.01 o 
  -9   2   1        8.98       11.88     11.41 o 
  -8   2   1       17.85       23.26     10.39 o 
  -7   2   1        8.15       -3.18     12.42 o 
  -6   2   1      278.18      269.33      8.40 o 
  -5   2   1      127.57      134.27      4.22 o 
  -4   2   1     1478.25     1482.44     16.93 o 
  -3   2   1      905.05      998.23     11.77 o 
  -2   2   1      795.06      802.30      9.55 o 
  -1   2   1     7790.81     7795.90     69.43 o 
   0   2   1     5172.90     5153.66     42.62 o 
   1   2   1     2643.61     2833.66     24.66 o 
   2   2   1       75.50       72.83      3.27 o 
   3   2   1     1979.18     2037.32     23.20 o 
   4   2   1     1262.04     1283.20     23.99 o 
   5   2   1      710.67      715.79     30.55 o 
   6   2   1      305.00      321.86     22.33 o 
   7   2   1        2.48       -5.51     13.86 o 
   8   2   1        1.60        0.29     16.82 o 
   9   2   1       67.06       69.93     22.36 o 
  10   2   1       19.29       33.77     23.38 o 
  -8   3   1       13.35       12.07     11.98 o 
  -7   3   1        0.91        7.19     10.02 o 
  -6   3   1       17.67       27.43      5.96 o 
  -5   3   1        3.46       -2.42      4.05 o 
  -4   3   1       71.85       76.35      4.13 o 
  -3   3   1     1059.57     1076.88     13.18 o 
  -2   3   1     2623.69     2570.45     26.35 o 
  -1   3   1      211.78      188.63      4.11 o 
   0   3   1       32.80       39.12      2.05 o 
   1   3   1     7700.65     8035.14     71.95 o 
   2   3   1     1485.89     1466.88     17.15 o 
   3   3   1     1196.77     1198.91     17.65 o 
   4   3   1      976.99      964.69     13.06 o 
   5   3   1       82.12       86.25      4.26 o 
   6   3   1       97.45       96.56      7.94 o 
   7   3   1      385.71      374.33     27.43 o 
   8   3   1      173.51      163.66     22.08 o 
   9   3   1        0.17       22.81     19.82 o 
  10   3   1        1.97       10.55     23.32 o 
  -8   4   1        0.04      -22.73     28.90 o 
  -7   4   1        6.34       25.74     10.52 o 
  -6   4   1        0.67        0.11      9.28 o 
  -5   4   1       60.03       80.85     10.43 o 
  -4   4   1       48.56       48.89      4.67 o 
  -3   4   1      214.39      215.67      5.98 o 
  -2   4   1      309.26      314.13      5.97 o 
  -1   4   1      470.85      445.64      7.68 o 
   0   4   1      375.28      361.48      5.92 o 
   1   4   1      106.59      116.54      3.49 o 
   2   4   1      443.79      420.71      9.79 o 
   3   4   1       65.97       61.61      4.74 o 
   4   4   1      259.85      271.30      6.96 o 
   5   4   1        4.13        3.59      3.32 o 
   6   4   1        2.62       -2.36      4.30 o 
   7   4   1       97.12      112.38      7.45 o 
   8   4   1      106.16      110.61     10.07 o 
   9   4   1        0.09        7.17     18.51 o 
  10   4   1       17.15        9.14     22.30 o 
  -7   5   1        0.19       -5.98     10.15 o 
  -6   5   1        5.59        8.27     10.48 o 
  -5   5   1      184.26      185.70     11.81 o 
  -4   5   1      267.51      290.93     10.23 o 
  -3   5   1       55.95       46.64      5.07 o 
  -2   5   1       66.83       69.22      3.98 o 
  -1   5   1      350.56      329.66      6.75 o 
   0   5   1     1301.67     1292.11     16.68 o 
   1   5   1      623.08      604.06      9.40 o 
   2   5   1      549.16      534.50     12.84 o 
   3   5   1     1252.92     1243.71     15.96 o 
   4   5   1      543.72      531.41     10.59 o 
   5   5   1      366.78      359.44      9.11 o 
   6   5   1      504.79      483.35     11.42 o 
   7   5   1      258.41      259.07      8.80 o 
   8   5   1       27.23       39.33      6.89 o 
   9   5   1      100.64       85.01      8.74 o 
  10   5   1        2.42      -15.10     22.36 o 
  -7   6   1        5.58        5.12     11.91 o 
  -6   6   1       12.68       10.60     20.83 o 
  -5   6   1       29.64       38.27     11.95 o 
  -4   6   1       57.35       68.22     10.16 o 
  -3   6   1      320.33      322.15     12.51 o 
  -2   6   1      363.28      386.36     16.22 o 
  -1   6   1       90.32       84.59      4.70 o 
   0   6   1      585.04      572.55     12.87 o 
   1   6   1     1612.65     1578.54     25.38 o 
   2   6   1     1328.74     1383.26     19.34 o 
   3   6   1      882.34      848.25     13.30 o 
   4   6   1      386.53      384.27     12.25 o 
   5   6   1     1584.64     1530.06     23.35 o 
   6   6   1     1195.13     1106.37     31.10 o 
   7   6   1        3.36        6.65      6.83 o 
   8   6   1       67.17       74.10      8.21 o 
   9   6   1       14.79       14.77      7.67 o 
  10   6   1        0.49       -2.03      9.01 o 
  -6   7   1        6.72       12.95     14.92 o 
  -5   7   1       44.84       31.49     18.64 o 
  -4   7   1        0.89       12.20     12.44 o 
  -3   7   1      102.74      101.02     18.83 o 
  -2   7   1        9.12        1.84      9.31 o 
  -1   7   1       72.42       88.35      8.71 o 
   0   7   1       33.43       30.35      5.11 o 
   1   7   1       40.69       50.25      5.82 o 
   2   7   1      405.03      377.87     10.13 o 
   3   7   1      229.70      247.38      9.67 o 
   4   7   1      393.64      390.15     13.74 o 
   5   7   1        0.61       -1.45      7.11 o 
   6   7   1       80.09       85.73     13.07 o 
   7   7   1       49.01       57.22     12.77 o 
   8   7   1       17.67       11.60      8.32 o 
   9   7   1        0.25        0.93      8.58 o 
  -5   8   1       45.44       39.17     14.05 o 
  -4   8   1        9.01      -12.17     12.17 o 
  -3   8   1        0.78       -9.37     11.40 o 
  -2   8   1        3.02        2.07     11.03 o 
  -1   8   1      322.84      328.41     21.93 o 
   0   8   1      893.47      935.00     20.07 o 
   1   8   1       14.81       18.15      5.86 o 
   2   8   1      180.28      169.39     11.97 o 
   3   8   1      233.50      204.11     13.35 o 
   4   8   1        5.03        4.71      8.16 o 
   5   8   1      423.36      380.52     16.19 o 
   6   8   1       66.18       76.21     10.63 o 
   7   8   1       26.03       29.99      9.34 o 
   8   8   1       18.29       19.14      9.33 o 
   9   8   1        7.02       16.70      9.82 o 
  -4   9   1        1.38       12.59     22.90 o 
  -3   9   1      169.69      168.98     21.84 o 
  -2   9   1      222.98      221.32     16.82 o 
  -1   9   1       30.42       33.47     12.63 o 
   0   9   1      369.78      365.27     24.47 o 
   1   9   1      331.02      313.97     17.84 o 
   2   9   1      352.65      366.01     15.23 o 
   3   9   1      682.03      671.49     17.60 o 
   4   9   1      111.69      103.69     10.89 o 
   5   9   1      176.13      186.64     13.82 o 
   6   9   1      131.38      132.23     11.62 o 
   7   9   1      100.17      126.10     11.84 o 
   8   9   1      100.02       97.48     12.67 o 
  -3  10   1        6.81      -14.98     15.24 o 
  -2  10   1       17.03        6.28     14.62 o 
  -1  10   1        3.92      -30.20     36.46 o 
   0  10   1       38.60       52.14     19.59 o 
   1  10   1      104.45      133.64     17.38 o 
   2  10   1        3.49       15.02     14.68 o 
   3  10   1        4.98       11.16     14.73 o 
   4  10   1       53.85       77.39     12.86 o 
   5  10   1       38.07       40.69     10.92 o 
   6  10   1        8.59      -11.71     11.71 o 
   7  10   1        0.33        1.30     13.41 o 
   8  10   1        1.56        6.95     11.24 o 
  -1  11   1        1.63       -5.27     21.09 o 
   0  11   1       57.81       62.82     22.37 o 
   1  11   1       52.01       70.94     18.05 o 
   2  11   1        6.78       -4.80     29.33 o 
   3  11   1        2.42       39.50     22.71 o 
   4  11   1       57.47       75.98     20.39 o 
   5  11   1      117.29      145.05     21.02 o 
   6  11   1       62.15       58.25     28.18 o 
   2  12   1       52.29       60.12     20.46 o 
   3  12   1      132.56      146.66     24.55 o 
   4  12   1      101.83      125.81     30.42 o 
  -5 -11   2       69.66      127.66     33.90 o 
  -4 -11   2       39.43       46.79     18.75 o 
  -3 -11   2       38.89       42.14     19.10 o 
  -2 -11   2      235.24      237.47     24.21 o 
  -1 -11   2      273.24      279.47     20.88 o 
   0 -11   2       80.88       65.73     21.60 o 
   1 -11   2        9.41      -20.20     20.81 o 
  -7 -10   2        0.22       -4.81     11.74 o 
  -6 -10   2       20.30       18.75     13.72 o 
  -5 -10   2       13.47        5.56     14.37 o 
  -4 -10   2       59.60       73.19     13.15 o 
  -3 -10   2       48.69       32.41     14.69 o 
  -2 -10   2        2.66       26.27     14.43 o 
  -1 -10   2       15.02        7.70     15.41 o 
   0 -10   2        0.57       21.53     14.84 o 
   1 -10   2      111.29       82.88     20.24 o 
   2 -10   2       19.21        0.38     14.28 o 
   3 -10   2       17.34       15.80     15.22 o 
  -8  -9   2       54.59       58.67     13.33 o 
  -7  -9   2       85.10       83.81     12.08 o 
  -6  -9   2        8.50       -5.93      9.98 o 
  -5  -9   2       63.27       46.54     13.40 o 
  -4  -9   2      243.55      238.07     12.68 o 
  -3  -9   2      399.63      404.34     13.83 o 
  -2  -9   2      169.84      179.72     12.45 o 
  -1  -9   2       13.39       28.42     13.17 o 
   0  -9   2        7.29       15.93     10.24 o 
   1  -9   2       75.80       81.84     11.67 o 
   2  -9   2      181.90      187.31     15.81 o 
   3  -9   2       78.49       75.55     14.54 o 
   4  -9   2       10.39      -13.22     13.22 o 
   5  -9   2        2.32      -26.19     26.19 o 
  -8  -8   2        8.33        2.59     10.06 o 
  -7  -8   2       73.04       65.64     10.94 o 
  -6  -8   2      195.70      197.88     12.82 o 
  -5  -8   2      457.03      442.06     16.78 o 
  -4  -8   2      321.73      310.85     11.42 o 
  -3  -8   2      326.07      338.25     14.30 o 
  -2  -8   2      474.00      462.89     13.94 o 
  -1  -8   2      381.16      366.32     11.17 o 
   0  -8   2      205.34      199.60     11.93 o 
   1  -8   2      284.95      283.98     13.80 o 
   2  -8   2      332.75      327.97     16.50 o 
   3  -8   2      196.95      171.64     14.59 o 
   4  -8   2      123.84      144.50     14.65 o 
   5  -8   2       33.48       17.22     13.62 o 
   6  -8   2        5.28        2.96     13.74 o 
  -9  -7   2        7.22       14.13      9.60 o 
  -8  -7   2        9.55       17.17      9.32 o 
  -7  -7   2       12.17       16.41      8.75 o 
  -6  -7   2        5.80        5.85     10.20 o 
  -5  -7   2       26.43       21.97     10.32 o 
  -4  -7   2      156.97      154.13     11.76 o 
  -3  -7   2      318.57      304.26     14.15 o 
  -2  -7   2      147.62      137.70     10.17 o 
  -1  -7   2       94.96       87.39      6.77 o 
   0  -7   2      108.97      103.89      6.91 o 
   1  -7   2      111.06      116.85      9.86 o 
   2  -7   2       48.50       39.51      8.72 o 
   3  -7   2        3.77        2.92      9.73 o 
   4  -7   2        0.34        5.96     10.53 o 
   5  -7   2        0.10       -8.23     11.14 o 
   6  -7   2       14.08        6.93     16.30 o 
  -9  -6   2        7.77        7.39      8.60 o 
  -8  -6   2        7.90       -8.18      8.18 o 
  -7  -6   2       31.24       24.56     10.44 o 
  -6  -6   2        2.96       -0.71     11.28 o 
  -5  -6   2       35.92       30.65      5.79 o 
  -4  -6   2      558.08      542.92     11.59 o 
  -3  -6   2      720.97      675.33     11.99 o 
  -2  -6   2      254.66      258.61      8.01 o 
  -1  -6   2       23.59       25.34      4.92 o 
   0  -6   2      365.50      373.03      8.92 o 
   1  -6   2      473.49      476.10     13.17 o 
   2  -6   2       82.11       87.68      5.55 o 
   3  -6   2       93.88      103.18      7.86 o 
   4  -6   2       12.74        7.09      9.29 o 
   5  -6   2        0.45       -4.36      9.89 o 
   6  -6   2       65.75       54.98     11.67 o 
   7  -6   2        1.12        4.10     11.33 o 
  -9  -5   2       13.93       18.79     10.11 o 
  -8  -5   2       12.10        5.97      7.38 o 
  -7  -5   2        6.68       21.40      7.06 o 
  -6  -5   2      506.65      487.55     14.18 o 
  -5  -5   2      668.63      625.87     18.17 o 
  -4  -5   2      449.07      423.88      9.15 o 
  -3  -5   2      589.99      558.36      9.39 o 
  -2  -5   2     3482.96     3435.48     45.99 o 
  -1  -5   2     2332.56     2165.14     30.20 o 
   0  -5   2     1988.14     1909.30     24.95 o 
   1  -5   2     2162.67     2167.83     28.04 o 
   2  -5   2      197.77      197.32      6.10 o 
   3  -5   2      784.10      802.89     12.54 o 
   4  -5   2      928.92      937.35     40.49 o 
   5  -5   2       61.04       59.81     10.19 o 
   6  -5   2        2.94       -5.34      9.12 o 
   7  -5   2        0.84       -9.63      9.63 o 
   8  -5   2       41.55       39.33     13.70 o 
  -9  -4   2        0.10        5.21     10.41 o 
  -8  -4   2       38.18       58.78      7.45 o 
  -7  -4   2       10.80       12.49      6.75 o 
  -6  -4   2       19.92        9.02      4.94 o 
  -5  -4   2        5.24       -0.56      3.90 o 
  -4  -4   2     1015.94     1024.51     17.48 o 
  -3  -4   2       36.97       14.01      2.83 o 
  -2  -4   2       40.05       31.87      2.70 o 
  -1  -4   2      681.96      761.18     10.62 o 
   0  -4   2        5.55        2.37      2.71 o 
   1  -4   2     1060.30     1067.88     14.11 o 
   2  -4   2     1786.32     1812.53     20.76 o 
   3  -4   2       14.42       12.30      3.50 o 
   4  -4   2      117.57      115.01      5.39 o 
   5  -4   2        1.55       -0.45      5.36 o 
   6  -4   2      292.52      321.59     16.22 o 
   7  -4   2       29.18       15.07     11.53 o 
   8  -4   2      152.60      137.73     28.92 o 
  -9  -3   2        2.01       14.97     23.35 o 
  -8  -3   2       46.94       34.16      7.38 o 
  -7  -3   2        0.30       -4.32      4.43 o 
  -6  -3   2      152.35      175.93      6.35 o 
  -5  -3   2       64.78       64.04      4.28 o 
  -4  -3   2      173.74      189.56      6.99 o 
  -3  -3   2     1027.32     1033.36     14.32 o 
  -2  -3   2      272.39      274.21      5.27 o 
  -1  -3   2     1173.25     1192.94     13.83 o 
   0  -3   2      147.97      152.28      3.37 o 
   1  -3   2      230.80      216.85      4.88 o 
   2  -3   2     1140.18     1146.05     13.48 o 
   3  -3   2      476.35      499.40      8.51 o 
   4  -3   2      955.34      963.05     13.92 o 
   5  -3   2        1.69       -4.07      4.07 o 
   6  -3   2     1119.20     1126.80     38.03 o 
   7  -3   2       96.26      100.61      6.58 o 
   8  -3   2        6.96       13.67      9.38 o 
   9  -3   2        8.68       31.03     11.76 o 
  -9  -2   2        2.05       12.27     23.35 o 
  -8  -2   2        0.83      -19.15     19.15 o 
  -7  -2   2       58.88       46.04     18.64 o 
  -6  -2   2      301.61      284.80     26.38 o 
  -5  -2   2     1775.64     1775.40     24.22 o 
  -4  -2   2     1954.97     2034.04     25.06 o 
  -3  -2   2      230.55      235.73      4.66 o 
  -2  -2   2      786.54      769.17     10.53 o 
  -1  -2   2     7273.69     7600.86     71.34 o 
   0  -2   2     6401.03     6374.34     57.48 o 
   1  -2   2     3595.26     3769.43     39.95 o 
   2  -2   2      498.39      586.75      7.45 o 
   3  -2   2      435.26      418.38      6.36 o 
   4  -2   2     3270.48     3338.01     43.61 o 
   5  -2   2      668.73      717.37     12.96 o 
   6  -2   2      250.13      235.37     20.23 o 
   7  -2   2       22.79       26.76     14.94 o 
  -9  -1   2        0.14      -15.29     22.81 o 
  -8  -1   2        7.72        2.13     20.20 o 
  -7  -1   2       88.56      131.67     21.28 o 
  -6  -1   2      102.24      106.15     18.13 o 
  -5  -1   2        2.82        0.27     10.90 o 
  -4  -1   2      276.92      259.70      6.62 o 
  -3  -1   2      807.43      791.25     11.52 o 
  -2  -1   2     2532.19     2559.90     26.91 o 
  -1  -1   2     1319.05     1328.81     13.14 o 
   0  -1   2     2360.59     2519.16     23.06 o 
   1  -1   2     4062.21     4067.34     40.46 o 
   2  -1   2     1144.23     1110.03     12.35 o 
   3  -1   2        7.28        1.66      2.93 o 
   4  -1   2     1059.74     1156.89     27.72 o 
   5  -1   2      635.39      644.68     28.70 o 
   6  -1   2      409.03      380.67     23.89 o 
  -9   0   2        0.48       28.51     24.85 o 
  -8   0   2        0.48       -8.70     20.07 o 
  -7   0   2        0.09      -15.99     15.99 o 
  -6   0   2       31.57       34.88     14.83 o 
  -5   0   2       42.83       46.92      5.83 o 
  -4   0   2       23.49       36.27      4.09 o 
  -3   0   2       76.85       88.58      3.73 o 
  -2   0   2      785.11      807.35      8.83 o 
  -1   0   2      977.70      852.02      8.02 o 
   0   0   2      188.11      189.10      2.95 o 
   1   0   2     4262.47     4495.85     50.16 o 
   2   0   2     3993.26     4125.25     42.91 o 
   3   0   2       25.07       37.83      6.64 o 
   4   0   2      271.14      265.22     16.53 o 
   5   0   2       43.61       55.34     11.66 o 
   6   0   2       26.39       26.41     13.13 o 
   7   0   2      116.63      127.91     19.02 o 
   8   0   2        2.00       33.26     18.45 o 
  -8   1   2        0.66       18.57     21.82 o 
  -7   1   2       33.38       17.81     19.08 o 
  -6   1   2       62.56       52.10      7.72 o 
  -5   1   2      302.19      298.35      9.32 o 
  -4   1   2      538.98      550.01      8.93 o 
  -3   1   2       47.90       39.07      2.58 o 
  -2   1   2     1342.66     1272.58     14.14 o 
  -1   1   2     3440.89     3414.02     29.67 o 
   0   1   2     8993.43     9134.03     74.90 o 
   1   1   2     2199.57     2341.14     26.51 o 
   2   1   2     1128.81     1192.62     13.27 o 
   3   1   2     1489.54     1578.61     29.10 o 
   4   1   2      934.27      928.35     33.99 o 
   5   1   2      792.01      703.14     29.85 o 
   6   1   2       12.78        5.73     11.85 o 
   7   1   2        1.67        5.64     13.83 o 
   8   1   2       13.53       12.11     16.34 o 
   9   1   2       45.55       32.94     20.90 o 
  10   1   2        3.81       -0.92     21.95 o 
  -9   2   2        1.57        3.63     12.42 o 
  -8   2   2       11.99       22.65     11.76 o 
  -7   2   2        5.55       10.62      6.40 o 
  -6   2   2        0.68       -1.10      4.69 o 
  -5   2   2       42.37       44.73      4.59 o 
  -4   2   2      254.28      251.83      5.65 o 
  -3   2   2      797.59      754.92      9.26 o 
  -2   2   2     2555.47     2473.56     26.39 o 
  -1   2   2       11.70       11.83      1.93 o 
   0   2   2     4901.04     4950.34     42.79 o 
   1   2   2     4605.41     4655.52     41.99 o 
   2   2   2     3560.06     3822.55     38.05 o 
   3   2   2     4000.81     4268.91     47.48 o 
   4   2   2      480.01      510.81     12.30 o 
   5   2   2      691.81      731.24     30.58 o 
   6   2   2      313.13      298.99     21.92 o 
   7   2   2      399.73      370.77     26.60 o 
   8   2   2       43.26       13.25     16.66 o 
   9   2   2       14.71       11.02     19.11 o 
  10   2   2        9.83      -20.93     20.93 o 
  -8   3   2       11.58       -4.17     12.33 o 
  -7   3   2        2.69        5.29     10.91 o 
  -6   3   2        8.83       10.72      5.42 o 
  -5   3   2       33.83       34.03      4.64 o 
  -4   3   2        0.56       -3.46      3.66 o 
  -3   3   2      289.22      294.07     10.54 o 
  -2   3   2        2.22        0.03      2.63 o 
  -1   3   2        6.96       -1.48      2.04 o 
   0   3   2      330.32      300.13      4.75 o 
   1   3   2     1707.43     1841.06     16.83 o 
   2   3   2        5.32        0.47      1.46 o 
   3   3   2      421.96      474.26      6.49 o 
   4   3   2       97.46      104.03      3.66 o 
   5   3   2      118.33      126.71      4.31 o 
   6   3   2      110.73      134.60      8.67 o 
   7   3   2      437.94      475.71     29.02 o 
   8   3   2        0.87        8.06     16.09 o 
   9   3   2       61.90       66.17     20.58 o 
  10   3   2        1.61        2.96     20.23 o 
  -8   4   2        1.89       -8.79     13.57 o 
  -7   4   2        0.18       -0.10     11.15 o 
  -6   4   2        9.60        9.80      8.75 o 
  -5   4   2      135.15      144.01      7.11 o 
  -4   4   2       40.70       46.32      5.10 o 
  -3   4   2       15.99       13.39      3.88 o 
  -2   4   2       66.46       69.09      3.86 o 
  -1   4   2     3267.89     3346.79     36.17 o 
   0   4   2     1413.99     1360.41     16.07 o 
   1   4   2       13.20        7.03      3.20 o 
   2   4   2       57.32       54.18      2.99 o 
   3   4   2       65.59       52.05      3.71 o 
   4   4   2     1158.82     1161.32     16.00 o 
   5   4   2     1476.04     1517.63     20.08 o 
   6   4   2      167.39      171.56      5.97 o 
   7   4   2       53.25       50.97      4.93 o 
   8   4   2        0.90       -2.75      5.47 o 
   9   4   2      508.12      555.10     36.48 o 
  10   4   2       72.47       70.63     23.10 o 
  -7   5   2        9.15       -1.09     24.66 o 
  -6   5   2       10.65        5.06     11.51 o 
  -5   5   2        0.61       -3.89      8.11 o 
  -4   5   2       36.17       30.24      6.92 o 
  -3   5   2     1102.87     1123.76     17.36 o 
  -2   5   2      994.86     1026.08     13.99 o 
  -1   5   2     1107.89     1099.42     14.99 o 
   0   5   2      281.51      248.71      6.10 o 
   1   5   2      294.40      259.26      6.15 o 
   2   5   2     3199.68     3212.56     36.95 o 
   3   5   2     2555.49     2494.95     37.51 o 
   4   5   2      780.05      823.10     12.90 o 
   5   5   2       90.20       79.65      4.70 o 
   6   5   2       59.90       68.76      7.23 o 
   7   5   2     1751.87     1676.84     29.93 o 
   8   5   2      370.49      335.10     11.29 o 
   9   5   2       55.30       45.96      7.05 o 
  10   5   2       10.03       17.83     19.13 o 
  -6   6   2        0.21        9.17     12.60 o 
  -5   6   2        0.65       -9.05      9.05 o 
  -4   6   2       12.03        9.81      9.39 o 
  -3   6   2       77.48       67.37      8.90 o 
  -2   6   2       13.60        1.14      4.59 o 
  -1   6   2       10.67       13.01      4.17 o 
   0   6   2      126.22      111.41      5.55 o 
   1   6   2       28.76       23.22      5.67 o 
   2   6   2        0.79       -3.86      3.86 o 
   3   6   2      203.31      190.94      7.24 o 
   4   6   2       76.22       78.41      4.55 o 
   5   6   2     1144.23     1128.46     17.05 o 
   6   6   2        0.22       -3.95      6.33 o 
   7   6   2       91.07      102.24      7.20 o 
   8   6   2      124.25      120.98     11.48 o 
   9   6   2       17.86       12.20      7.80 o 
  10   6   2        0.02       -8.64      8.64 o 
  -6   7   2        8.05       10.65     21.80 o 
  -5   7   2        7.74        6.76     13.28 o 
  -4   7   2        5.65        2.49     18.20 o 
  -3   7   2       15.11       14.13      9.15 o 
  -2   7   2        2.52        4.56      7.59 o 
  -1   7   2      140.94      176.75      9.61 o 
   0   7   2      171.85      180.39      7.74 o 
   1   7   2      664.67      663.63     13.71 o 
   2   7   2      498.23      486.60     20.48 o 
   3   7   2       69.92       72.55      5.62 o 
   4   7   2     1088.71     1083.62     18.00 o 
   5   7   2      634.63      591.26     20.63 o 
   6   7   2       10.93        3.22      7.17 o 
   7   7   2        3.18       -2.96      7.44 o 
   8   7   2        7.09       12.88      8.10 o 
   9   7   2       65.75       85.21     14.72 o 
  10   7   2       17.92       20.06      9.27 o 
  -5   8   2        1.96      -13.35     13.35 o 
  -4   8   2       18.93       -4.38     14.10 o 
  -3   8   2       65.68       68.09     12.56 o 
  -2   8   2       78.04      103.16     12.40 o 
  -1   8   2      460.99      479.72     16.90 o 
   0   8   2      248.28      241.32     14.60 o 
   1   8   2      134.60      135.17      9.26 o 
   2   8   2     1793.15     1832.66     28.19 o 
   3   8   2      584.39      556.44     14.51 o 
   4   8   2      310.58      303.25     11.85 o 
   5   8   2      261.67      251.57     13.57 o 
   6   8   2      132.24      142.74     11.45 o 
   7   8   2      266.86      265.46     12.65 o 
   8   8   2       61.15       59.65      9.91 o 
   9   8   2        3.34       -2.77     13.34 o 
  -4   9   2        0.87       12.93     14.97 o 
  -3   9   2        7.91       22.03     14.23 o 
  -2   9   2        0.24       -9.10     14.48 o 
  -1   9   2       15.08       -9.22     10.97 o 
   0   9   2      263.65      281.50     14.80 o 
   1   9   2        4.42      -11.86     11.86 o 
   2   9   2       11.55       23.77     20.64 o 
   3   9   2       83.12       84.62      8.74 o 
   4   9   2      138.83      157.68     11.68 o 
   5   9   2       96.04       80.17     12.07 o 
   6   9   2       21.98        6.75     10.16 o 
   7   9   2        6.42        9.14      9.87 o 
   8   9   2        3.08        7.66     10.09 o 
   9   9   2        7.86       -5.78     10.40 o 
  -3  10   2        0.49      -26.16     26.16 o 
  -2  10   2       10.38       14.07     15.13 o 
  -1  10   2       47.45       38.13     20.05 o 
   0  10   2       61.30       73.99     43.60 o 
   1  10   2       36.88       54.27     15.85 o 
   2  10   2        2.64      -10.45     14.63 o 
   3  10   2       39.31       41.13     15.05 o 
   4  10   2      114.10      123.96     37.66 o 
   5  10   2       47.13       35.76     12.39 o 
   6  10   2        3.33        1.89     11.93 o 
   7  10   2        6.63      -10.38     10.38 o 
   8  10   2       20.44        4.52     11.17 o 
  -1  11   2       27.51       14.53     22.40 o 
   0  11   2       25.01       46.48     22.41 o 
   1  11   2      100.95      121.26     22.75 o 
   2  11   2      240.82      285.17     21.29 o 
   3  11   2      208.58      241.51     25.79 o 
   4  11   2       21.14      -18.79     18.79 o 
   5  11   2       25.70        1.99     19.16 o 
   6  11   2       87.66      131.81     23.00 o 
   2  12   2        5.93       -1.62     28.48 o 
   3  12   2        3.15        1.88     21.50 o 
   4  12   2       12.56       -0.70     27.21 o 
  -5 -11   3       24.93       38.20     31.79 o 
  -4 -11   3        5.77      -30.33     30.33 o 
  -3 -11   3        8.02       -7.66     18.37 o 
  -2 -11   3        0.21       -0.56     24.55 o 
  -1 -11   3        0.23      -16.45     16.45 o 
   0 -11   3       19.93       14.40     20.49 o 
   1 -11   3       18.69       -6.97     21.40 o 
  -6 -10   3        5.23       21.39     12.10 o 
  -5 -10   3      163.87      196.23     16.43 o 
  -4 -10   3      148.54      159.05     15.16 o 
  -3 -10   3      115.97      106.02     18.52 o 
  -2 -10   3       27.15       17.16     14.82 o 
  -1 -10   3       40.40       32.39     15.23 o 
   0 -10   3      141.62      155.96     17.54 o 
   1 -10   3      114.53      122.79     21.52 o 
   2 -10   3        0.89      -16.69     19.48 o 
   3 -10   3       11.10       13.08     15.06 o 
  -7  -9   3      103.50      128.10     13.55 o 
  -6  -9   3      173.32      182.57     13.70 o 
  -5  -9   3      177.40      185.43     14.61 o 
  -4  -9   3       64.52       75.59     10.34 o 
  -3  -9   3      297.94      320.50     16.89 o 
  -2  -9   3      804.07      788.99     21.87 o 
  -1  -9   3      665.29      651.75     24.23 o 
   0  -9   3      156.42      142.36     15.58 o 
   1  -9   3       54.52       61.28     17.75 o 
   2  -9   3       43.36       41.33     16.33 o 
   3  -9   3       91.56       94.31     14.69 o 
   4  -9   3       81.18       79.29     19.09 o 
   5  -9   3       16.34       36.51     17.18 o 
  -8  -8   3       11.34       20.51     10.72 o 
  -7  -8   3        0.64       -3.76      9.94 o 
  -6  -8   3        9.36        7.39      9.60 o 
  -5  -8   3       27.05       42.81     10.98 o 
  -4  -8   3      298.28      315.53     12.69 o 
  -3  -8   3      177.33      182.99     10.23 o 
  -2  -8   3        4.13       -1.39      7.27 o 
  -1  -8   3       52.90       47.16      7.03 o 
   0  -8   3       61.94       72.64      9.96 o 
   1  -8   3       30.23       25.04     11.79 o 
   2  -8   3        3.24       -7.53      9.56 o 
   3  -8   3        0.78       -9.10     11.20 o 
   4  -8   3        0.26        3.88     12.17 o 
   5  -8   3       17.08        1.90     22.98 o 
   6  -8   3       11.24       18.25     14.19 o 
  -8  -7   3       32.44       20.00     12.00 o 
  -7  -7   3        1.11        0.92      8.97 o 
  -6  -7   3       41.83       34.66      9.13 o 
  -5  -7   3       36.45       26.42      9.33 o 
  -4  -7   3      353.09      356.60     11.58 o 
  -3  -7   3       50.94       53.92      7.37 o 
  -2  -7   3        2.10       -5.46      5.46 o 
  -1  -7   3        2.23       -4.54      5.72 o 
   0  -7   3      456.54      447.09     11.65 o 
   1  -7   3      390.93      370.87     14.07 o 
   2  -7   3       95.49       98.28      9.84 o 
   3  -7   3        0.78       -6.48      9.50 o 
   4  -7   3        2.72       -7.73     10.58 o 
   5  -7   3       50.74       34.75     11.97 o 
   6  -7   3        5.59       16.16     12.73 o 
   7  -7   3        0.08      -12.48     12.59 o 
  -9  -6   3        2.38       -7.60      9.07 o 
  -8  -6   3        0.46       -8.58      8.58 o 
  -7  -6   3      129.42      124.66     10.07 o 
  -6  -6   3      427.32      406.95     14.42 o 
  -5  -6   3      251.22      233.74     10.88 o 
  -4  -6   3      172.79      173.42      7.74 o 
  -3  -6   3      303.26      305.52      8.47 o 
  -2  -6   3     1865.08     1752.16     25.95 o 
  -1  -6   3     1858.25     1708.94     25.46 o 
   0  -6   3     1195.76     1151.26     17.32 o 
   1  -6   3      166.88      170.21      7.48 o 
   2  -6   3      732.63      716.58     12.83 o 
   3  -6   3      856.94      841.50     20.10 o 
   4  -6   3      163.02      161.51     13.19 o 
   5  -6   3       90.85       91.67     15.40 o 
   6  -6   3       24.21       12.93     10.85 o 
   7  -6   3        1.35       -9.85     11.29 o 
  -9  -5   3       31.02       40.29      9.17 o 
  -8  -5   3        7.62        0.95      7.97 o 
  -7  -5   3        0.36       -5.13      7.23 o 
  -6  -5   3        2.05       -6.84      6.84 o 
  -5  -5   3       11.73       17.66      5.62 o 
  -4  -5   3      613.26      647.82     11.37 o 
  -3  -5   3      340.82      312.53      7.27 o 
  -2  -5   3       62.23       57.19      4.86 o 
  -1  -5   3       11.48       17.00      4.24 o 
   0  -5   3      957.82      901.77     13.82 o 
   1  -5   3      465.60      454.08      8.58 o 
   2  -5   3      139.16      139.37      5.12 o 
   3  -5   3      300.07      307.17      7.77 o 
   4  -5   3      140.30      135.94      7.87 o 
   5  -5   3       57.17       57.25      8.69 o 
   6  -5   3       40.10       32.49     11.35 o 
   7  -5   3        0.13       -3.08      9.88 o 
   8  -5   3        5.91      -10.32     10.32 o 
  -9  -4   3        8.43        4.27     10.51 o 
  -8  -4   3       11.12        8.02      8.30 o 
  -7  -4   3        0.05        5.23      6.68 o 
  -6  -4   3       63.69       84.30     10.02 o 
  -5  -4   3        9.84       17.60      4.42 o 
  -4  -4   3      385.06      389.50      8.68 o 
  -3  -4   3      365.77      373.31      9.54 o 
  -2  -4   3      916.04      918.05     12.57 o 
  -1  -4   3     1084.75     1230.61     16.90 o 
   0  -4   3     1619.30     1771.61     22.97 o 
   1  -4   3        2.83        3.61      2.90 o 
   2  -4   3        1.30       -2.39      2.39 o 
   3  -4   3        4.16        6.81      3.50 o 
   4  -4   3        1.95       -2.44      3.20 o 
   5  -4   3      124.33      130.40      7.06 o 
   6  -4   3       14.25       13.26      7.24 o 
   7  -4   3        0.13       -7.38      7.38 o 
   8  -4   3        4.40       17.63     12.44 o 
   9  -4   3        4.77       -6.50     12.58 o 
  -9  -3   3       10.13       19.37     13.70 o 
  -8  -3   3        0.37       -1.67      7.66 o 
  -7  -3   3       49.53       46.99      6.96 o 
  -6  -3   3      748.09      736.64     19.99 o 
  -5  -3   3      257.26      252.56      7.31 o 
  -4  -3   3      173.38      223.46      6.12 o 
  -3  -3   3     1957.96     2043.45     26.16 o 
  -2  -3   3     8030.91     8618.00     95.52 o 
  -1  -3   3     3848.44     3751.72     40.01 o 
   0  -3   3      190.49      176.14      4.09 o 
   1  -3   3     1218.32     1253.56     16.07 o 
   2  -3   3      824.67      765.35      9.92 o 
   3  -3   3     1150.21     1163.07     14.89 o 
   4  -3   3      510.42      492.93      9.08 o 
   5  -3   3       48.68       59.83      6.86 o 
   6  -3   3       18.69       -0.33      5.80 o 
   7  -3   3       16.89       24.05      5.90 o 
   8  -3   3      166.77      154.87     36.54 o 
   9  -3   3       27.07       -2.20     11.41 o 
  -9  -2   3        0.49       -3.19     10.64 o 
  -8  -2   3      102.96      111.38     12.14 o 
  -7  -2   3        8.91        5.81      5.30 o 
  -6  -2   3      358.95      323.95      8.18 o 
  -5  -2   3       86.90      101.76      4.33 o 
  -4  -2   3     2068.65     2141.62     25.04 o 
  -3  -2   3     1647.93     1613.72     20.52 o 
  -2  -2   3      257.75      249.72      4.80 o 
  -1  -2   3      935.52      989.38     11.63 o 
   0  -2   3     1746.08     1714.02     16.43 o 
   1  -2   3     4850.22     4700.45     46.94 o 
   2  -2   3     1601.02     1600.01     17.82 o 
   3  -2   3      422.55      433.85      7.31 o 
   4  -2   3       10.93        2.59      4.91 o 
   5  -2   3      145.34      159.05      5.31 o 
   6  -2   3      642.26      639.79     12.33 o 
   7  -2   3      176.88      156.93      9.08 o 
  -9  -1   3        0.20       24.05     24.85 o 
  -8  -1   3       43.67       41.61     22.27 o 
  -7  -1   3        2.55       -5.26      8.32 o 
  -6  -1   3       81.14       91.48      6.17 o 
  -5  -1   3       20.59       28.43      3.50 o 
  -4  -1   3      204.86      177.22      4.96 o 
  -3  -1   3        8.46        6.22      2.48 o 
  -2  -1   3       14.72        8.09      1.90 o 
  -1  -1   3      360.80      317.10      5.00 o 
   0  -1   3        7.52        2.63      1.69 o 
   1  -1   3     1385.83     1407.40     14.19 o 
   2  -1   3     2340.63     2377.06     24.17 o 
   3  -1   3       45.61       39.28      2.29 o 
   4  -1   3       17.16       23.10      3.35 o 
   5  -1   3      181.77      187.06      8.62 o 
  -9   0   3        0.37      -19.69     24.53 o 
  -8   0   3        3.07        9.93     14.15 o 
  -7   0   3       50.43       50.82     12.19 o 
  -6   0   3      154.97      152.81      5.76 o 
  -5   0   3      196.07      206.36      7.59 o 
  -4   0   3       52.97       56.60      5.27 o 
  -3   0   3        9.81       15.66      2.59 o 
  -2   0   3     1014.21     1004.39     13.32 o 
  -1   0   3     4044.58     3836.30     36.38 o 
   0   0   3     3289.74     3258.49     32.83 o 
   1   0   3       70.90       64.45      2.32 o 
   2   0   3      126.19      131.28      2.88 o 
   3   0   3     1956.34     2035.56     24.86 o 
   4   0   3     3825.22     3764.98     83.26 o 
   5   0   3       40.71       35.08     10.26 o 
   6   0   3        5.48       16.98     12.23 o 
  -9   1   3       12.24       22.36     15.21 o 
  -8   1   3       31.30       36.14     17.31 o 
  -7   1   3        8.73       15.31      6.45 o 
  -6   1   3        5.56        4.05      4.21 o 
  -5   1   3       17.95       23.63      3.77 o 
  -4   1   3      287.88      291.79      6.36 o 
  -3   1   3     2011.00     1922.18     22.66 o 
  -2   1   3     1459.85     1452.28     17.24 o 
  -1   1   3      661.39      602.64      6.75 o 
   0   1   3     3483.43     3290.99     28.82 o 
   1   1   3     2845.34     2787.21     28.28 o 
   2   1   3    11026.11    11553.78    107.84 o 
   3   1   3      746.02      785.00      9.16 o 
   4   1   3      638.92      618.18     11.81 o 
   5   1   3      856.85      860.65     33.48 o 
   6   1   3     1067.42     1084.10     42.40 o 
   7   1   3      395.80      359.97     26.22 o 
   8   1   3        3.16       -6.85     15.71 o 
   9   1   3        8.46        9.40     19.05 o 
  -8   2   3        4.02        0.96     12.04 o 
  -7   2   3        0.54       10.48      7.03 o 
  -6   2   3       25.28       27.24      5.10 o 
  -5   2   3        1.49        5.15      4.29 o 
  -4   2   3      158.68      150.06      5.48 o 
  -3   2   3       15.06       12.91      3.29 o 
  -2   2   3        1.31        2.14      2.55 o 
  -1   2   3      442.72      406.97      5.87 o 
   0   2   3      113.31       82.04      2.32 o 
   1   2   3     3220.71     3439.88     31.50 o 
   2   2   3       69.02       70.85      2.48 o 
   3   2   3      525.88      560.53      8.19 o 
   4   2   3      419.43      423.53      6.83 o 
   5   2   3       11.96       25.00      4.45 o 
   6   2   3       55.42       59.07     12.84 o 
   7   2   3       31.96        9.56     13.44 o 
   8   2   3        2.93       -6.53     14.91 o 
   9   2   3        4.84       -3.03     17.97 o 
  10   2   3        2.29       -2.23     20.36 o 
  -8   3   3       11.89        2.84     13.57 o 
  -7   3   3        0.08        3.77      8.52 o 
  -6   3   3      155.22      160.91      9.88 o 
  -5   3   3       87.69       85.18      7.07 o 
  -4   3   3        1.10       -1.26      3.78 o 
  -3   3   3       26.82       21.06      4.03 o 
  -2   3   3      156.55      167.22      4.54 o 
  -1   3   3     1830.20     1690.29     20.47 o 
   0   3   3      361.83      375.18      5.56 o 
   1   3   3      601.44      609.54      7.20 o 
   2   3   3      190.11      223.52      4.75 o 
   3   3   3     4789.51     5155.65     54.12 o 
   4   3   3      109.32       96.67      4.10 o 
   5   3   3      142.61      188.16      5.01 o 
   6   3   3      176.48      177.86      4.92 o 
   7   3   3       82.93       83.30      6.45 o 
   8   3   3      140.45      140.40     19.59 o 
   9   3   3       24.48       35.55     18.48 o 
  10   3   3        9.24       -0.06     19.91 o 
  -7   4   3       18.73       14.75     12.28 o 
  -6   4   3       19.41       15.32      7.31 o 
  -5   4   3        2.57        8.60      6.72 o 
  -4   4   3      235.80      237.76      7.44 o 
  -3   4   3      850.54      857.43     12.33 o 
  -2   4   3      420.48      432.04      7.94 o 
  -1   4   3      150.83      142.80      4.45 o 
   0   4   3      904.60      905.69     11.70 o 
   1   4   3    15512.85    16138.73    164.21 o 
   2   4   3     1667.62     1570.24     18.18 o 
   3   4   3       27.18       56.29      3.41 o 
   4   4   3      834.03      810.08     10.51 o 
   5   4   3      899.68      898.57     12.31 o 
   6   4   3      914.20      918.83     13.53 o 
   7   4   3      194.31      203.59      6.37 o 
   8   4   3        2.52        3.63      4.46 o 
   9   4   3       77.69       70.32      7.41 o 
  10   4   3       22.46       35.55     20.99 o 
  -7   5   3        0.16      -20.36     21.84 o 
  -6   5   3        0.18        5.93      9.21 o 
  -5   5   3       25.08       21.20      8.85 o 
  -4   5   3        5.26       17.78      7.03 o 
  -3   5   3      405.18      392.87     10.26 o 
  -2   5   3       10.93       19.50      4.44 o 
  -1   5   3     2772.48     2747.42     30.62 o 
   0   5   3       48.44       44.72      4.21 o 
   1   5   3      187.73      207.69      5.65 o 
   2   5   3        2.70        4.52      3.17 o 
   3   5   3      193.40      215.16      5.61 o 
   4   5   3      560.85      592.31     10.79 o 
   5   5   3       10.23       12.95      3.74 o 
   6   5   3       85.21       99.49      5.18 o 
   7   5   3       69.78       82.53      5.55 o 
   8   5   3        0.22        1.86      5.53 o 
   9   5   3       70.71       67.24      7.14 o 
  10   5   3       47.39       25.68     10.33 o 
  -6   6   3        0.09      -15.48     24.33 o 
  -5   6   3       78.26       84.14     10.90 o 
  -4   6   3       26.73       22.76      9.29 o 
  -3   6   3      141.17      136.12     12.59 o 
  -2   6   3       47.31       60.83      7.80 o 
  -1   6   3      366.52      383.43     12.10 o 
   0   6   3      201.68      204.52      6.86 o 
   1   6   3        3.52       -4.25      4.25 o 
   2   6   3       25.16       19.65      4.33 o 
   3   6   3      948.82      959.55     17.63 o 
   4   6   3      890.28      886.60     15.31 o 
   5   6   3      113.79      126.20      5.97 o 
   6   6   3      259.67      252.88      8.96 o 
   7   6   3        5.36        3.75      5.92 o 
   8   6   3       21.72       24.53      8.03 o 
   9   6   3      121.65      135.87      9.37 o 
  10   6   3        0.30      -10.53     10.53 o 
  -5   7   3        0.29        2.55     10.91 o 
  -4   7   3       87.88      113.67     11.94 o 
  -3   7   3      137.40      144.99     11.62 o 
  -2   7   3      158.94      157.40     11.20 o 
  -1   7   3       30.85       54.80      9.22 o 
   0   7   3      117.78      127.53      7.55 o 
   1   7   3     1490.40     1483.35     23.38 o 
   2   7   3      971.82      956.51     16.97 o 
   3   7   3      587.25      555.45     11.90 o 
   4   7   3      911.04      860.83     18.64 o 
   5   7   3       21.21       18.05      5.61 o 
   6   7   3      504.98      456.98     15.10 o 
   7   7   3      562.16      518.82     15.71 o 
   8   7   3       24.88       25.20      8.18 o 
   9   7   3        5.70        4.85      8.27 o 
  10   7   3        8.17       20.59      8.94 o 
  -5   8   3        4.74      -15.63     15.63 o 
  -4   8   3        0.38       -6.59     13.56 o 
  -3   8   3       10.78       16.86     11.04 o 
  -2   8   3        2.68       -6.28      9.86 o 
  -1   8   3      154.55      162.03     10.89 o 
   0   8   3       61.01       62.81     10.13 o 
   1   8   3       95.18       89.41     11.09 o 
   2   8   3      189.21      189.46     10.52 o 
   3   8   3       16.17       19.59      7.37 o 
   4   8   3      276.75      270.68     10.73 o 
   5   8   3      248.40      267.06     21.04 o 
   6   8   3       67.57       55.53      9.05 o 
   7   8   3        4.16       -0.46      8.25 o 
   8   8   3       35.03       31.97      9.23 o 
   9   8   3       66.79       82.03     10.37 o 
  -4   9   3        0.65       11.12     26.57 o 
  -3   9   3        2.85        2.80     21.26 o 
  -2   9   3       31.20       49.70     13.32 o 
  -1   9   3       35.43       42.57     12.63 o 
   0   9   3       13.06       15.55     10.30 o 
   1   9   3       16.22        9.59     14.07 o 
   2   9   3        1.57        0.03     13.27 o 
   3   9   3       83.00       89.08      9.20 o 
   4   9   3      121.88      114.77      9.17 o 
   5   9   3      152.27      149.03     13.27 o 
   6   9   3        4.88       -5.36      9.16 o 
   7   9   3        4.59       -7.56      9.37 o 
   8   9   3        1.49       -2.06      9.78 o 
   9   9   3        9.92       18.95     10.51 o 
  -2  10   3       40.56       17.79     16.01 o 
  -1  10   3        7.07       18.44     17.35 o 
   0  10   3       13.51       14.13     29.79 o 
   1  10   3      138.03      136.92     13.90 o 
   2  10   3      291.78      307.87     18.34 o 
   3  10   3      230.32      248.42     16.69 o 
   4  10   3       71.99       51.65     15.29 o 
   5  10   3      247.07      257.63     16.57 o 
   6  10   3      123.90      123.04     12.34 o 
   7  10   3       49.31       43.82     11.46 o 
   8  10   3        3.50        3.69     11.82 o 
   0  11   3       59.51       70.73     45.45 o 
   1  11   3       14.19       -1.97     20.86 o 
   2  11   3       10.72       -1.11     17.12 o 
   3  11   3      161.58      188.95     20.07 o 
   4  11   3      187.90      229.57     36.35 o 
   5  11   3       84.71      100.96     32.24 o 
   6  11   3        7.00       -3.86     29.33 o 
  -4 -11   4        8.04       -3.03     32.24 o 
  -3 -11   4       32.99       45.37     20.05 o 
  -2 -11   4       41.37       38.16     19.83 o 
  -1 -11   4       49.20       48.58     17.98 o 
   0 -11   4       46.31       30.46     31.00 o 
   1 -11   4       37.07       27.32     22.82 o 
  -6 -10   4       18.90       14.63     12.54 o 
  -5 -10   4       24.16        4.58     16.22 o 
  -4 -10   4      103.36      124.43     19.19 o 
  -3 -10   4      292.30      340.11     23.27 o 
  -2 -10   4      251.39      283.02     28.21 o 
  -1 -10   4      235.99      259.59     19.01 o 
   0 -10   4      183.97      201.38     18.41 o 
   1 -10   4       90.02      107.54     21.39 o 
   2 -10   4       94.55      114.63     37.61 o 
   3 -10   4       94.55      103.02     23.02 o 
  -7  -9   4        9.26       13.33     15.27 o 
  -6  -9   4        1.93       -5.70     11.35 o 
  -5  -9   4       67.68       74.28     13.49 o 
  -4  -9   4       50.58       52.50     17.93 o 
  -3  -9   4       28.31       14.78      9.76 o 
  -2  -9   4       41.23       33.85     13.47 o 
  -1  -9   4       40.99       36.38     13.77 o 
   0  -9   4      106.87      124.32     15.52 o 
   1  -9   4      197.39      238.56     14.41 o 
   2  -9   4        2.87       -4.30     12.71 o 
   3  -9   4        4.58      -12.71     12.71 o 
   4  -9   4        2.99        5.05     13.85 o 
   5  -9   4        6.25      -10.07     26.89 o 
  -8  -8   4        5.87       -0.83     28.93 o 
  -7  -8   4        3.62        4.42     10.53 o 
  -6  -8   4        6.44        1.38     10.05 o 
  -5  -8   4       67.10       67.59     11.75 o 
  -4  -8   4       29.31       35.60     13.37 o 
  -3  -8   4       56.63       45.37      8.52 o 
  -2  -8   4        0.99       -2.58      7.72 o 
  -1  -8   4        3.31       -7.46      7.46 o 
   0  -8   4      263.19      260.15     13.07 o 
   1  -8   4       81.18       99.21     10.93 o 
   2  -8   4        3.77       -9.50      9.50 o 
   3  -8   4        7.32       10.80     12.05 o 
   4  -8   4       28.08       19.70     16.31 o 
   5  -8   4       14.10        6.90     15.99 o 
   6  -8   4        7.56       28.40     14.46 o 
  -8  -7   4       27.87       23.13     10.40 o 
  -7  -7   4      112.54      135.77     16.24 o 
  -6  -7   4      129.49      141.89     13.35 o 
  -5  -7   4      197.55      175.84     11.27 o 
  -4  -7   4       61.54       70.37      8.12 o 
  -3  -7   4      282.05      289.83     10.83 o 
  -2  -7   4     1454.16     1428.46     25.72 o 
  -1  -7   4      766.62      772.26     15.45 o 
   0  -7   4      187.87      191.86      8.36 o 
   1  -7   4      196.43      180.64     12.13 o 
   2  -7   4      585.26      572.25     17.58 o 
   3  -7   4      265.13      295.32     17.05 o 
   4  -7   4      134.44      135.33     13.17 o 
   5  -7   4       15.36        7.09     13.76 o 
   6  -7   4        0.62       13.10     13.19 o 
   7  -7   4       24.10       23.61     13.55 o 
  -8  -6   4        5.75       -0.89      9.18 o 
  -7  -6   4       24.98       29.29      9.18 o 
  -6  -6   4       10.32       -4.86      7.98 o 
  -5  -6   4       60.18       73.28     10.90 o 
  -4  -6   4      558.26      552.76     13.35 o 
  -3  -6   4      147.74      169.53     12.17 o 
  -2  -6   4       43.33       37.85      5.75 o 
  -1  -6   4      198.84      186.21      7.48 o 
   0  -6   4      738.59      712.80     13.94 o 
   1  -6   4      481.85      466.37     10.74 o 
   2  -6   4      316.10      303.98     10.60 o 
   3  -6   4        2.38       -3.87      7.67 o 
   4  -6   4        2.54       25.18     11.51 o 
   5  -6   4      201.82      188.82     13.54 o 
   6  -6   4      143.36      138.18     15.67 o 
   7  -6   4        7.12       -2.33     11.49 o 
  -9  -5   4        0.06       -5.62     10.27 o 
  -8  -5   4        4.47        2.14      9.07 o 
  -7  -5   4       21.57       32.73     11.19 o 
  -6  -5   4       21.03       31.20      7.90 o 
  -5  -5   4       63.44       62.81      7.83 o 
  -4  -5   4      264.88      253.79      8.92 o 
  -3  -5   4        0.44       -4.44      4.44 o 
  -2  -5   4       71.37       52.80      5.92 o 
  -1  -5   4       52.10       76.16      5.26 o 
   0  -5   4        3.73       -2.89      3.82 o 
   1  -5   4      636.62      637.75     11.31 o 
   2  -5   4      561.99      581.86     10.17 o 
   3  -5   4        1.34       -2.13      4.54 o 
   4  -5   4       20.84       13.77      6.36 o 
   5  -5   4       28.62       27.64      9.33 o 
   6  -5   4       33.22       43.80     18.83 o 
   7  -5   4        2.70       11.84     10.39 o 
   8  -5   4        4.73        3.96     10.58 o 
  -9  -4   4       11.04       -0.70      9.63 o 
  -8  -4   4        0.63        0.00      7.98 o 
  -7  -4   4      201.10      212.75     13.28 o 
  -6  -4   4      352.89      331.14     12.01 o 
  -5  -4   4       46.15       52.39      6.05 o 
  -4  -4   4       62.85       67.06      5.96 o 
  -3  -4   4      520.91      541.55     11.08 o 
  -2  -4   4     1019.39      886.67     13.32 o 
  -1  -4   4      846.84      770.55     12.83 o 
   0  -4   4     1198.16     1267.09     17.52 o 
   1  -4   4     2076.07     2098.14     25.27 o 
   2  -4   4      564.11      536.82      8.55 o 
   3  -4   4      591.57      585.34      9.93 o 
   4  -4   4      322.36      318.60      9.88 o 
   5  -4   4       38.38       49.29      6.34 o 
   6  -4   4        1.94        1.11      7.05 o 
   7  -4   4       15.34       23.97      9.16 o 
   8  -4   4        4.15        7.50      9.53 o 
   9  -4   4        0.15      -12.87     12.87 o 
  -9  -3   4       14.93        8.99     12.07 o 
  -8  -3   4       61.51       79.89      8.74 o 
  -7  -3   4        0.47       -4.88      6.84 o 
  -6  -3   4        3.37       -1.63      5.20 o 
  -5  -3   4      353.21      362.29      8.56 o 
  -4  -3   4      862.38      803.51     17.76 o 
  -3  -3   4       85.69       74.87      4.15 o 
  -2  -3   4       93.44       80.98      3.54 o 
  -1  -3   4     2279.84     2353.27     27.75 o 
   0  -3   4     4129.29     4188.53     47.25 o 
   1  -3   4     3014.39     2838.85     30.98 o 
   2  -3   4      809.61      801.23     11.33 o 
   3  -3   4     1066.20     1043.36     13.94 o 
   4  -3   4      224.67      222.22      8.37 o 
   5  -3   4      319.77      334.02      9.32 o 
   6  -3   4      226.08      226.87     11.35 o 
   7  -3   4        5.34        9.89      6.66 o 
   8  -3   4        0.34       -7.90      7.90 o 
   9  -3   4       13.38       -2.10     11.18 o 
  -9  -2   4        0.78      -11.36     11.36 o 
  -8  -2   4       12.54        6.30      8.15 o 
  -7  -2   4        7.87        0.46      6.87 o 
  -6  -2   4      170.32      203.15      6.91 o 
  -5  -2   4       71.74       56.34      4.42 o 
  -4  -2   4      728.08      730.33     12.85 o 
  -3  -2   4        7.96        1.61      3.03 o 
  -2  -2   4      425.94      427.83      7.04 o 
  -1  -2   4        0.29       -1.87      2.05 o 
   0  -2   4      456.96      530.96      7.58 o 
   1  -2   4       21.86       26.57      2.47 o 
   2  -2   4      143.02      140.12      3.89 o 
   3  -2   4        3.57       -0.07      2.65 o 
   4  -2   4        0.04       -3.10      3.10 o 
   5  -2   4      118.43      139.40      6.23 o 
   6  -2   4      258.44      247.89      9.97 o 
   7  -2   4        0.69       -2.98      5.12 o 
   8  -2   4        8.49        7.10      6.95 o 
   9  -2   4        0.04        5.10      9.94 o 
  -9  -1   4        0.39        8.54     12.22 o 
  -8  -1   4        5.76       -8.88     12.92 o 
  -7  -1   4       23.10       24.58      5.58 o 
  -6  -1   4      250.65      246.02      8.07 o 
  -5  -1   4      104.34      105.94      5.07 o 
  -4  -1   4       51.19       55.48      4.04 o 
  -3  -1   4      544.71      545.68      9.12 o 
  -2  -1   4     1993.18     2001.68     22.14 o 
  -1  -1   4       19.11       30.61      3.31 o 
   0  -1   4      815.76      838.04      9.81 o 
   1  -1   4      559.14      587.31      7.45 o 
   2  -1   4      115.28      115.28      3.35 o 
   3  -1   4     2133.66     2077.87     27.71 o 
   4  -1   4     1315.31     1316.26     18.49 o 
   5  -1   4        6.00        7.46      3.36 o 
   6  -1   4       16.79        7.62      6.98 o 
  -9   0   4        9.81       42.53     27.24 o 
  -8   0   4       23.95        7.03     29.68 o 
  -7   0   4        3.34       17.76      7.84 o 
  -6   0   4        5.52       -1.00      4.80 o 
  -5   0   4      394.53      407.89      8.80 o 
  -4   0   4     1014.80      996.34     14.46 o 
  -3   0   4      421.79      431.58      7.48 o 
  -2   0   4      538.14      512.35      7.39 o 
  -1   0   4     1563.71     1512.08     17.13 o 
   0   0   4     1803.03     1678.86     17.87 o 
   1   0   4     6692.10     6562.67     65.23 o 
   2   0   4     9274.79     9154.62     99.63 o 
   3   0   4      251.90      261.25      6.34 o 
   4   0   4      286.13      287.90      6.02 o 
   5   0   4     1380.55     1371.25     33.46 o 
  -8   1   4        2.92       -8.80      8.80 o 
  -7   1   4       27.90       39.57     11.47 o 
  -6   1   4       49.70       63.80      6.02 o 
  -5   1   4       53.11       39.70      4.55 o 
  -4   1   4       10.32        5.05      3.60 o 
  -3   1   4        9.26        5.43      3.31 o 
  -2   1   4      311.89      380.81      7.61 o 
  -1   1   4      371.43      315.00      5.61 o 
   0   1   4      101.64       78.86      2.52 o 
   1   1   4       27.76       34.01      2.63 o 
   2   1   4      163.90      173.65      3.87 o 
   3   1   4       73.36       68.55      2.40 o 
   4   1   4      805.11      788.63     10.96 o 
   5   1   4      277.33      265.95     12.14 o 
   6   1   4       36.32       34.98     11.63 o 
   7   1   4       30.58       39.66     14.27 o 
   8   1   4       96.81      111.89     18.89 o 
  -8   2   4        4.22       -4.89      9.99 o 
  -7   2   4       13.54        9.36      7.19 o 
  -6   2   4        7.91        6.16      5.78 o 
  -5   2   4        3.98       -2.67      5.04 o 
  -4   2   4       16.09        9.86      4.49 o 
  -3   2   4      113.35      121.54      7.84 o 
  -2   2   4      537.88      539.47      8.22 o 
  -1   2   4      556.29      512.74      7.20 o 
   0   2   4      366.99      351.21      4.98 o 
   1   2   4       98.56      104.85      3.05 o 
   2   2   4      382.60      388.85      7.00 o 
   3   2   4     1476.32     1488.57     15.69 o 
   4   2   4      518.80      507.67     11.73 o 
   5   2   4     2505.22     2684.54     35.43 o 
   6   2   4       14.51       20.33      4.87 o 
   7   2   4       99.89       86.69     15.45 o 
   8   2   4      116.97      120.81     18.54 o 
   9   2   4       71.69       44.03     19.43 o 
  10   2   4        7.90      -19.21     19.21 o 
  -8   3   4        1.22       -8.57     11.09 o 
  -7   3   4        1.11       -5.66      8.07 o 
  -6   3   4        0.60       -1.11      6.86 o 
  -5   3   4       26.53       23.48      6.52 o 
  -4   3   4      909.62      928.53     16.03 o 
  -3   3   4      817.34      832.43     17.50 o 
  -2   3   4      306.22      262.80      6.93 o 
  -1   3   4      193.22      173.68      4.68 o 
   0   3   4     2553.50     2525.07     27.86 o 
   1   3   4     1746.33     1514.54     15.58 o 
   2   3   4     1148.44     1038.59     12.04 o 
   3   3   4     6707.60     7491.08     73.73 o 
   4   3   4      651.67      675.44     10.34 o 
   5   3   4      473.10      434.22      8.00 o 
   6   3   4      446.32      433.87      8.87 o 
   7   3   4      209.51      210.09      6.82 o 
   8   3   4       36.65       20.68     14.75 o 
   9   3   4        7.52       -9.11     16.63 o 
  10   3   4        5.96       14.81     19.66 o 
  11   3   4       38.27        9.11     22.84 o 
  -7   4   4        8.77        2.09      9.16 o 
  -6   4   4       33.65       35.89      8.96 o 
  -5   4   4       60.11       52.58     10.32 o 
  -4   4   4       23.98       19.84      6.62 o 
  -3   4   4       42.77       41.00      5.75 o 
  -2   4   4      527.60      543.42      9.34 o 
  -1   4   4       14.10       -0.21      3.51 o 
   0   4   4        4.53        5.67      3.20 o 
   1   4   4      455.06      458.91      8.08 o 
   2   4   4       22.41       23.67      3.01 o 
   3   4   4     1651.28     1726.23     21.23 o 
   4   4   4      260.60      269.37      5.81 o 
   5   4   4       53.80       57.02      5.24 o 
   6   4   4       26.54       24.29      4.32 o 
   7   4   4       15.09       17.62      4.70 o 
   8   4   4       47.22       62.50      5.15 o 
   9   4   4       86.02       83.83      8.01 o 
  10   4   4       15.78       18.73      9.68 o 
  -7   5   4        0.53      -16.15     16.15 o 
  -6   5   4       10.13       -0.68      9.69 o 
  -5   5   4        4.44       -3.09      7.81 o 
  -4   5   4       14.86       20.37      7.56 o 
  -3   5   4        5.80       10.37      6.87 o 
  -2   5   4       69.73       83.57      6.54 o 
  -1   5   4      469.69      474.90      9.20 o 
   0   5   4      260.24      266.51      6.52 o 
   1   5   4       65.21       57.56      4.24 o 
   2   5   4      232.74      242.84      6.80 o 
   3   5   4      247.71      263.45      7.02 o 
   4   5   4      463.06      406.11      9.25 o 
   5   5   4      336.94      338.35      7.33 o 
   6   5   4       34.98       31.97      4.08 o 
   7   5   4       34.83       35.25      5.03 o 
   8   5   4      292.27      300.02      9.57 o 
   9   5   4       22.90       26.39      6.34 o 
  10   5   4        2.43       -7.85      7.85 o 
  -6   6   4        0.05       -9.82     10.93 o 
  -5   6   4       28.27       11.48     10.44 o 
  -4   6   4       34.94       37.58     10.12 o 
  -3   6   4      186.60      211.07     12.69 o 
  -2   6   4      222.07      226.14      9.98 o 
  -1   6   4       23.51       27.86      7.00 o 
   0   6   4      551.36      560.92     11.38 o 
   1   6   4      947.51      895.49     15.90 o 
   2   6   4      494.86      489.74     10.24 o 
   3   6   4      516.88      478.00     10.07 o 
   4   6   4      364.28      365.56      8.29 o 
   5   6   4      465.35      447.33     10.26 o 
   6   6   4     1035.90     1020.84     18.95 o 
   7   6   4      159.95      164.53     16.40 o 
   8   6   4        4.34       -4.15      6.95 o 
   9   6   4        7.42        4.60      7.64 o 
  10   6   4       30.53       39.11      8.47 o 
  -5   7   4       14.87       35.66     12.14 o 
  -4   7   4        0.85      -12.23     12.23 o 
  -3   7   4        0.73       10.00      9.98 o 
  -2   7   4       92.48      103.92     10.82 o 
  -1   7   4      185.48      165.44     11.21 o 
   0   7   4       55.22       46.74      8.85 o 
   1   7   4       17.49       11.71      5.85 o 
   2   7   4      131.13      133.47      7.32 o 
   3   7   4      403.77      403.30     10.74 o 
   4   7   4      613.13      589.62     14.04 o 
   5   7   4      322.35      323.63      9.98 o 
   6   7   4       25.16       19.10      7.34 o 
   7   7   4        1.83       -7.23      7.23 o 
   8   7   4      134.58      135.48     10.08 o 
   9   7   4       61.26       51.23     11.83 o 
  10   7   4        1.22        9.66      8.79 o 
  -4   8   4        4.46       -3.04     12.10 o 
  -3   8   4        2.73        6.00     11.39 o 
  -2   8   4       42.87       28.20     11.20 o 
  -1   8   4       81.55      102.25     13.16 o 
   0   8   4       31.36       35.96     10.07 o 
   1   8   4       16.17       16.05      9.13 o 
   2   8   4       33.52       28.01      6.54 o 
   3   8   4       15.98       20.38      7.04 o 
   4   8   4       59.40       57.37      8.26 o 
   5   8   4       96.43       84.43      9.52 o 
   6   8   4        8.50      -10.46     11.20 o 
   7   8   4        1.32       17.31      8.57 o 
   8   8   4       22.70       13.35      8.90 o 
   9   8   4       86.41      100.31     10.85 o 
  -3   9   4       33.79       48.20     14.93 o 
  -2   9   4        7.64        8.79     12.25 o 
  -1   9   4       27.49       23.70     11.95 o 
   0   9   4      214.84      248.12     20.63 o 
   1   9   4      209.81      218.64     16.42 o 
   2   9   4      149.14      180.34     26.33 o 
   3   9   4       83.05       76.58     10.70 o 
   4   9   4      141.80      139.91     18.11 o 
   5   9   4      138.95      138.50     17.69 o 
   6   9   4      180.19      176.07     11.91 o 
   7   9   4      313.08      311.96     14.00 o 
   8   9   4       37.56       31.85     10.91 o 
   9   9   4        2.08        5.86     11.88 o 
  -2  10   4       34.40       25.48     19.53 o 
  -1  10   4      116.07      130.33     25.44 o 
   0  10   4       59.13       74.69     18.14 o 
   1  10   4        5.52        3.55     16.94 o 
   2  10   4       64.26       94.53     17.88 o 
   3  10   4       66.70       90.33     14.88 o 
   4  10   4      141.96      207.36     34.44 o 
   5  10   4      188.51      184.73     19.20 o 
   6  10   4       82.84       91.61     13.17 o 
   7  10   4       70.64      100.90     13.86 o 
   8  10   4        0.74       16.15     14.20 o 
   0  11   4        1.99        1.14     16.49 o 
   1  11   4        0.23      -15.44     15.44 o 
   2  11   4        0.23      -15.46     15.46 o 
   3  11   4       16.98       12.45     15.10 o 
   4  11   4        0.26      -30.74     30.74 o 
   5  11   4        1.18       -1.18     30.97 o 
   6  11   4       15.04       13.70     30.17 o 
  -3 -11   5      115.62      111.34     35.33 o 
  -2 -11   5       84.67       78.08     21.14 o 
  -1 -11   5      104.66      132.99     19.57 o 
   0 -11   5       59.43       63.96     23.54 o 
   1 -11   5       42.82       44.73     27.88 o 
  -5 -10   5       73.63       90.05     18.53 o 
  -4 -10   5        5.05      -28.48     28.48 o 
  -3 -10   5        6.53      -15.69     16.71 o 
  -2 -10   5       18.71       36.16     15.83 o 
  -1 -10   5       38.97       46.93     19.73 o 
   0 -10   5      131.83      160.84     23.84 o 
   1 -10   5       45.89       73.81     22.11 o 
   2 -10   5        8.99        6.27     20.88 o 
   3 -10   5       15.52        5.01     21.71 o 
  -6  -9   5       30.94       36.32     12.22 o 
  -5  -9   5       61.23       47.39     13.35 o 
  -4  -9   5       20.89       18.72     12.68 o 
  -3  -9   5       11.01       20.34     11.70 o 
  -2  -9   5        2.02       -7.18     12.90 o 
  -1  -9   5       50.33       35.51     14.44 o 
   0  -9   5       54.42       59.74     14.98 o 
   1  -9   5       10.58        5.42     14.28 o 
   2  -9   5        4.70        1.85     12.74 o 
   3  -9   5        0.48      -17.62     24.23 o 
   4  -9   5       10.82        5.31     14.59 o 
  -7  -8   5       88.52       81.10     12.25 o 
  -6  -8   5       48.95       16.70     10.79 o 
  -5  -8   5       36.91       31.28     11.54 o 
  -4  -8   5      117.75      130.23     13.97 o 
  -3  -8   5      505.37      493.09     20.57 o 
  -2  -8   5      304.22      288.75     11.86 o 
  -1  -8   5      280.51      292.18     13.81 o 
   0  -8   5      135.31      141.97     16.69 o 
   1  -8   5      104.71       92.11     11.19 o 
   2  -8   5      326.83      321.42     20.15 o 
   3  -8   5      160.40      175.79     15.07 o 
   4  -8   5       20.15       -7.93     22.04 o 
   5  -8   5        2.46        9.54     13.21 o 
   6  -8   5       15.70        0.12     14.73 o 
  -8  -7   5        0.13        9.87     10.60 o 
  -7  -7   5        1.99       -8.29      9.98 o 
  -6  -7   5       42.62       43.26     10.39 o 
  -5  -7   5      308.61      325.80     14.13 o 
  -4  -7   5       85.01      107.82     11.49 o 
  -3  -7   5      159.88      162.06     17.43 o 
  -2  -7   5       69.44       71.02      8.09 o 
  -1  -7   5      101.33      108.13      9.26 o 
   0  -7   5      752.74      727.68     15.56 o 
   1  -7   5      509.83      515.56     16.79 o 
   2  -7   5       42.87       31.54      9.21 o 
   3  -7   5       29.47       19.67     10.78 o 
   4  -7   5      197.79      197.89     14.45 o 
   5  -7   5       61.19       61.66     16.84 o 
   6  -7   5        0.66       -8.04     12.25 o 
   7  -7   5        1.23       21.56     21.85 o 
  -8  -6   5       14.58       17.13     10.35 o 
  -7  -6   5       23.92       42.43      9.98 o 
  -6  -6   5       13.59        2.25      8.67 o 
  -5  -6   5        1.49        0.26      8.13 o 
  -4  -6   5       46.04       37.78      9.17 o 
  -3  -6   5       25.56       15.08      6.40 o 
  -2  -6   5        1.12        2.88      3.72 o 
  -1  -6   5        2.91        4.35      5.32 o 
   0  -6   5      179.19      192.11      8.66 o 
   1  -6   5      147.62      133.36      6.57 o 
   2  -6   5       52.68       66.88      8.74 o 
   3  -6   5        5.09        0.76      8.10 o 
   4  -6   5      113.50      101.18     11.50 o 
   5  -6   5      115.15      110.94     12.39 o 
   6  -6   5       16.25       15.54     11.59 o 
   7  -6   5        4.86       -1.17     11.67 o 
  -8  -5   5       54.07       44.21     10.80 o 
  -7  -5   5       19.80       18.43      8.85 o 
  -6  -5   5        3.85        1.87      8.80 o 
  -5  -5   5       22.13       23.78      7.86 o 
  -4  -5   5      181.07      163.60      8.75 o 
  -3  -5   5      464.48      460.92     10.43 o 
  -2  -5   5     1029.51     1044.14     15.95 o 
  -1  -5   5      436.69      383.88     10.03 o 
   0  -5   5       70.71       63.71      5.43 o 
   1  -5   5      112.16      111.26      5.59 o 
   2  -5   5      494.52      492.76      9.61 o 
   3  -5   5      811.13      823.12     16.84 o 
   4  -5   5      339.01      367.91     15.47 o 
   5  -5   5        9.27        2.95      9.29 o 
   6  -5   5        0.83        4.94      9.79 o 
   7  -5   5       26.83        6.78     10.46 o 
   8  -5   5       13.16       17.42     11.04 o 
  -8  -4   5        1.72        9.66      8.71 o 
  -7  -4   5       24.68       15.20      8.14 o 
  -6  -4   5       66.95       75.98      8.75 o 
  -5  -4   5      493.08      517.96     15.13 o 
  -4  -4   5      559.92      586.21     11.13 o 
  -3  -4   5      277.52      281.68      8.44 o 
  -2  -4   5      310.42      296.70      7.28 o 
  -1  -4   5      738.49      731.15     11.90 o 
   0  -4   5     1641.99     1463.55     20.00 o 
   1  -4   5     1096.11     1026.52     15.20 o 
   2  -4   5     1220.91     1282.33     17.00 o 
   3  -4   5      638.02      580.47      9.43 o 
   4  -4   5      227.43      228.04      7.31 o 
   5  -4   5      590.87      599.20     16.01 o 
   6  -4   5      213.58      214.30     20.75 o 
   7  -4   5        0.67       -1.40      9.10 o 
   8  -4   5        0.16        5.89     15.02 o 
   9  -4   5        3.03        6.37     13.41 o 
  -8  -3   5        0.69        1.36      8.44 o 
  -7  -3   5       50.35       55.50      8.51 o 
  -6  -3   5       26.50       26.14      7.53 o 
  -5  -3   5      133.69      102.96      5.83 o 
  -4  -3   5      105.75       94.97      5.23 o 
  -3  -3   5       57.83       67.20      4.50 o 
  -2  -3   5      137.29      135.53      5.04 o 
  -1  -3   5      342.75      389.22      8.53 o 
   0  -3   5      144.22      171.52      5.16 o 
   1  -3   5      120.47      118.23      4.29 o 
   2  -3   5        0.25       -2.83      2.83 o 
   3  -3   5      319.07      316.59      6.55 o 
   4  -3   5       14.30        8.21      4.15 o 
   5  -3   5      124.76      114.74      6.02 o 
   6  -3   5       30.04       31.14      5.96 o 
   7  -3   5        6.16        1.75      7.58 o 
   8  -3   5        0.36       13.78      9.80 o 
   9  -3   5        1.30       -7.26     11.95 o 
  -8  -2   5        0.63       -3.54      8.30 o 
  -7  -2   5       30.73       25.11      7.99 o 
  -6  -2   5      124.13      120.50      7.11 o 
  -5  -2   5        2.16       -0.45      4.56 o 
  -4  -2   5      113.62      120.65      5.12 o 
  -3  -2   5      742.07      758.32     12.35 o 
  -2  -2   5      928.57      924.66     12.82 o 
  -1  -2   5      713.68      683.33     11.90 o 
   0  -2   5      292.39      300.03      6.47 o 
   1  -2   5        8.30        3.50      2.71 o 
   2  -2   5      343.10      338.76      6.60 o 
   3  -2   5     1216.54     1225.31     14.70 o 
   4  -2   5      197.58      197.74      6.22 o 
   5  -2   5       19.25       17.14      4.16 o 
   6  -2   5       88.70       94.48      6.50 o 
   7  -2   5       81.08       94.02      6.80 o 
   8  -2   5       49.67       39.85     16.95 o 
   9  -2   5        4.27       -0.29     10.39 o 
  10  -2   5        0.30       11.37     11.34 o 
  -8  -1   5       16.23        5.02      9.46 o 
  -7  -1   5        1.23       -6.26      6.57 o 
  -6  -1   5        0.59       -5.75      5.75 o 
  -5  -1   5      356.47      379.44      9.45 o 
  -4  -1   5     1008.43     1006.77     14.11 o 
  -3  -1   5      774.89      748.29     12.56 o 
  -2  -1   5      287.82      258.82      5.51 o 
  -1  -1   5     2007.74     1969.09     25.27 o 
   0  -1   5     2265.31     2117.33     25.01 o 
   1  -1   5     3469.77     3265.59     37.31 o 
   2  -1   5     1231.42     1161.86     21.44 o 
   3  -1   5      310.54      317.72      6.00 o 
   4  -1   5     1132.66     1109.18     18.06 o 
   5  -1   5     1414.49     1399.58     22.01 o 
   6  -1   5      462.96      469.40     10.25 o 
   7  -1   5        8.40       11.08      5.44 o 
   8  -1   5        2.98        7.68      9.53 o 
  -8   0   5       26.09       32.73      9.99 o 
  -7   0   5       39.68       59.98      7.65 o 
  -6   0   5       36.11       53.34      6.83 o 
  -5   0   5       23.64       19.69      5.16 o 
  -4   0   5       21.21       11.33      4.17 o 
  -3   0   5       30.33       23.13      4.92 o 
  -2   0   5      226.07      227.06      6.63 o 
  -1   0   5      191.55      158.81      4.33 o 
   0   0   5      528.97      579.48      8.79 o 
   1   0   5       42.50       60.30      3.85 o 
   2   0   5       89.50      127.94      4.52 o 
   3   0   5     1188.78     1157.00     14.50 o 
   4   0   5      916.16      979.10     18.23 o 
   5   0   5      133.22      133.29      6.04 o 
   6   0   5       34.06       40.16      4.78 o 
  -8   1   5        7.33        4.06     13.51 o 
  -7   1   5       19.15        5.40      7.46 o 
  -6   1   5       26.54       31.89      7.05 o 
  -5   1   5       35.68       43.46      5.05 o 
  -4   1   5       35.61       46.27      5.08 o 
  -3   1   5      102.64      103.30      5.17 o 
  -2   1   5      262.88      256.01      5.86 o 
  -1   1   5      163.60      152.62      4.29 o 
   0   1   5     2217.76     2328.92     25.58 o 
   1   1   5      290.37      355.50      6.29 o 
   2   1   5       35.17       21.10      3.18 o 
   3   1   5     1037.72      994.27     11.95 o 
   4   1   5     1417.51     1388.10     19.52 o 
   5   1   5       83.90       83.92      4.47 o 
   6   1   5        4.20        3.66      4.44 o 
  -8   2   5        8.88       -2.22     11.52 o 
  -7   2   5        0.19        4.37      7.84 o 
  -6   2   5        3.59       -6.91      6.91 o 
  -5   2   5      268.44      278.75     12.73 o 
  -4   2   5      237.96      246.46      8.99 o 
  -3   2   5       20.68       24.00      4.41 o 
  -2   2   5     1026.90     1072.53     13.78 o 
  -1   2   5     2059.34     2144.15     22.86 o 
   0   2   5     1473.74     1324.09     16.27 o 
   1   2   5     2903.92     2689.98     31.18 o 
   2   2   5     2930.64     2939.16     34.01 o 
   3   2   5      107.04      137.66      4.12 o 
   4   2   5      403.68      384.29      6.62 o 
   5   2   5     2855.95     2972.64     36.49 o 
   6   2   5      571.48      575.60     10.41 o 
   7   2   5      118.69      117.48      5.34 o 
   8   2   5        3.81       -7.17     14.02 o 
   9   2   5        0.74        1.27     17.04 o 
  -7   3   5       37.80       28.10     10.28 o 
  -6   3   5        3.20        0.00      8.45 o 
  -5   3   5       93.09       66.90      7.69 o 
  -4   3   5       21.09       16.75      5.90 o 
  -3   3   5      122.55      138.03      5.97 o 
  -2   3   5      503.22      493.40      8.73 o 
  -1   3   5      342.77      297.91      7.85 o 
   0   3   5      374.01      312.47      7.34 o 
   1   3   5      273.41      310.55      6.62 o 
   2   3   5      692.09      650.76      9.88 o 
   3   3   5     1933.52     1980.86     25.67 o 
   4   3   5      152.95      160.38      4.48 o 
   5   3   5      217.86      236.00      6.68 o 
   6   3   5      110.53      129.24      5.35 o 
   7   3   5      102.68      102.58      5.68 o 
   8   3   5      102.72      101.47      5.81 o 
   9   3   5       11.91        8.09     16.47 o 
  10   3   5        0.18       15.13     18.96 o 
  -7   4   5       20.59       12.13     10.31 o 
  -6   4   5       10.26       10.30      9.38 o 
  -5   4   5        0.74       -3.92      7.52 o 
  -4   4   5       10.11        7.74      7.01 o 
  -3   4   5        7.94        5.23      7.29 o 
  -2   4   5      260.68      276.67      8.25 o 
  -1   4   5      782.97      789.57     13.79 o 
   0   4   5      104.40      103.24      4.75 o 
   1   4   5       29.30       31.14      3.68 o 
   2   4   5      505.73      563.61      9.37 o 
   3   4   5     1030.66      969.92     13.35 o 
   4   4   5      306.86      318.42      6.48 o 
   5   4   5        1.32        1.48      3.50 o 
   6   4   5       12.77        6.69      3.97 o 
   7   4   5       66.64       81.32      5.30 o 
   8   4   5      142.29      154.76      6.46 o 
   9   4   5       60.37       64.60      6.75 o 
  10   4   5        7.66        0.64      9.24 o 
  11   4   5        1.00       -1.01     10.18 o 
  -6   5   5        0.05       -9.89      9.89 o 
  -5   5   5        4.65        0.89      8.36 o 
  -4   5   5      101.31       89.81      8.85 o 
  -3   5   5      255.33      277.70     22.57 o 
  -2   5   5       10.57        5.61      6.75 o 
  -1   5   5       50.30       51.78      5.63 o 
   0   5   5      646.88      644.82     13.12 o 
   1   5   5     1490.79     1409.37     20.00 o 
   2   5   5      500.11      509.55      9.37 o 
   3   5   5      393.83      379.31      9.90 o 
   4   5   5      125.86      134.62      5.79 o 
   5   5   5      372.93      360.80      7.47 o 
   6   5   5      710.96      714.70     12.05 o 
   7   5   5      146.69      175.87     10.46 o 
   8   5   5       27.79       37.82      6.96 o 
   9   5   5       23.57       28.86      7.23 o 
  10   5   5       34.34       32.38      8.48 o 
  -5   6   5        2.27       10.84     10.84 o 
  -4   6   5        1.00       -6.49      9.78 o 
  -3   6   5       54.29       70.57     14.19 o 
  -2   6   5      149.06      166.36     12.60 o 
  -1   6   5      279.62      275.18     10.80 o 
   0   6   5       94.28       83.13      6.06 o 
   1   6   5      175.56      170.70      6.92 o 
   2   6   5      146.25      151.42      7.21 o 
   3   6   5      468.01      447.94     12.20 o 
   4   6   5      657.56      685.44     13.26 o 
   5   6   5      146.86      150.56      6.28 o 
   6   6   5       25.53       24.06      5.23 o 
   7   6   5      163.83      162.17      9.02 o 
   8   6   5      279.46      290.69     13.55 o 
   9   6   5       36.77       36.94      8.07 o 
  10   6   5        3.12        0.21      8.16 o 
  -5   7   5        0.14       -7.57     12.09 o 
  -4   7   5       24.02       29.28     11.85 o 
  -3   7   5        2.17       -3.89     10.28 o 
  -2   7   5       40.31       44.22     11.86 o 
  -1   7   5       22.38       22.62      9.85 o 
   0   7   5       49.84       50.96      9.49 o 
   1   7   5        0.55       -5.83      5.83 o 
   2   7   5       18.67       27.73      7.21 o 
   3   7   5      205.32      204.06      8.39 o 
   4   7   5      255.08      239.27      9.63 o 
   5   7   5       20.36       15.01      5.74 o 
   6   7   5       45.03       46.12      7.67 o 
   7   7   5        6.99        2.43      7.39 o 
   8   7   5      118.17      118.18     12.14 o 
   9   7   5       21.93       16.35      8.63 o 
  10   7   5        7.89       13.93     10.30 o 
  -4   8   5        6.33      -11.22     12.42 o 
  -3   8   5       15.52        2.33     14.31 o 
  -2   8   5        4.86        9.75     11.32 o 
  -1   8   5       13.72        2.64     11.72 o 
   0   8   5      123.17      138.32     14.87 o 
   1   8   5      261.87      297.39     14.81 o 
   2   8   5      370.53      361.90     14.16 o 
   3   8   5      329.49      324.81     11.81 o 
   4   8   5      146.74      163.58      9.40 o 
   5   8   5       53.16       76.96     11.25 o 
   6   8   5      302.88      318.72     12.86 o 
   7   8   5      104.22      109.57     10.04 o 
   8   8   5        3.07       -7.69      8.45 o 
   9   8   5       16.94       29.11     11.30 o 
  -3   9   5        0.24      -12.87     12.87 o 
  -2   9   5       26.33       34.56     13.22 o 
  -1   9   5       66.62       71.43     14.63 o 
   0   9   5       20.88        2.59     12.80 o 
   1   9   5      142.33      147.15     15.59 o 
   2   9   5      311.61      310.13     17.90 o 
   3   9   5      144.25      162.97     14.99 o 
   4   9   5      270.81      316.03     13.36 o 
   5   9   5       60.09       58.94     11.91 o 
   6   9   5       14.34       -7.26     11.05 o 
   7   9   5       29.60       11.13     11.71 o 
   8   9   5      196.47      211.72     15.67 o 
   9   9   5       82.82       57.92     12.75 o 
  -1  10   5        3.42       17.63     16.48 o 
   0  10   5       14.65       26.53     19.64 o 
   1  10   5       15.92        9.13     15.36 o 
   2  10   5        3.57        9.82     16.28 o 
   3  10   5        9.47       10.13     15.21 o 
   4  10   5       16.34        6.08     14.73 o 
   5  10   5       22.96       21.04     13.94 o 
   6  10   5       74.43       87.52     14.06 o 
   7  10   5        2.87       -4.91     14.81 o 
   8  10   5       52.82       55.20     13.72 o 
   1  11   5       32.97       54.89     19.68 o 
   2  11   5       59.02       55.53     19.94 o 
   3  11   5       62.13       70.75     17.06 o 
   4  11   5        1.64       27.24     33.67 o 
   5  11   5       78.61      115.04     35.62 o 
   6  11   5      161.41      204.56     36.64 o 
  -2 -11   6        4.99      -18.52     19.60 o 
  -1 -11   6       31.84       36.09     29.47 o 
  -4 -10   6        8.93       14.78     30.39 o 
  -3 -10   6        0.19        8.06     29.15 o 
  -2 -10   6        3.14      -11.35     22.24 o 
  -1 -10   6       33.66       43.08     16.67 o 
   0 -10   6       37.53       51.73     17.04 o 
   1 -10   6       20.93       32.71     21.10 o 
   2 -10   6        8.81       22.90     21.94 o 
   3 -10   6        0.09       -6.44     26.63 o 
  -6  -9   6       12.85       13.93     12.33 o 
  -5  -9   6        6.86        7.24     13.09 o 
  -4  -9   6       94.24      104.76     14.67 o 
  -3  -9   6      191.05      222.26     21.60 o 
  -2  -9   6      261.16      253.79     17.59 o 
  -1  -9   6      205.95      227.51     17.69 o 
   0  -9   6        7.32       12.80     14.45 o 
   1  -9   6      117.84      106.82     16.81 o 
   2  -9   6      186.42      202.60     23.09 o 
   3  -9   6       28.30       29.81     14.58 o 
   4  -9   6        2.94       -4.04     14.67 o 
  -7  -8   6        1.48        4.24     28.13 o 
  -6  -8   6       40.56       32.98     11.75 o 
  -5  -8   6       98.13      128.17     12.75 o 
  -4  -8   6      147.13      148.39     14.01 o 
  -3  -8   6      138.30      134.13     11.12 o 
  -2  -8   6       14.96       12.17      8.70 o 
  -1  -8   6      382.92      395.46     19.01 o 
   0  -8   6      549.86      529.44     22.14 o 
   1  -8   6      102.28      137.30     12.28 o 
   2  -8   6        3.60       -0.79     11.73 o 
   3  -8   6       75.66       92.24     14.02 o 
   4  -8   6      138.53      156.47     15.90 o 
   5  -8   6       34.47       32.45     13.97 o 
  -7  -7   6        0.70       -0.95     10.71 o 
  -6  -7   6        1.09        5.14     10.20 o 
  -5  -7   6       16.65        1.45      9.60 o 
  -4  -7   6       74.14       61.58     11.32 o 
  -3  -7   6       66.91       64.64      8.31 o 
  -2  -7   6       86.73       56.79      8.23 o 
  -1  -7   6        5.18        8.11      7.34 o 
   0  -7   6      447.84      407.59     13.08 o 
   1  -7   6       40.09       43.07     10.15 o 
   2  -7   6       89.79       82.94     10.56 o 
   3  -7   6        0.10       -0.81     11.74 o 
   4  -7   6       38.45       37.06     12.06 o 
   5  -7   6        5.18       -9.89     11.93 o 
   6  -7   6        0.17      -13.90     13.90 o 
  -7  -6   6       37.27       29.31     10.55 o 
  -6  -6   6       48.79       33.22      9.93 o 
  -5  -6   6        6.50        3.98      8.79 o 
  -4  -6   6        2.25        8.37      9.71 o 
  -3  -6   6       44.11       60.92      9.63 o 
  -2  -6   6      970.92      887.89     18.48 o 
  -1  -6   6      331.14      307.62      9.87 o 
   0  -6   6       18.62       15.91      5.84 o 
   1  -6   6      180.21      183.87      8.05 o 
   2  -6   6      591.89      567.09     17.10 o 
   3  -6   6      146.89      136.59     10.66 o 
   4  -6   6        1.82       -3.58      9.92 o 
   5  -6   6       12.09       28.91     19.46 o 
   6  -6   6       57.90       41.76     12.12 o 
   7  -6   6       37.79       36.87     13.08 o 
  -8  -5   6        5.89       13.26     10.22 o 
  -7  -5   6        9.41        1.54      9.35 o 
  -6  -5   6       48.77       55.55      9.55 o 
  -5  -5   6       49.30       63.65      9.03 o 
  -4  -5   6      336.37      331.67     14.99 o 
  -3  -5   6      282.50      270.06     11.87 o 
  -2  -5   6      190.46      192.31      7.37 o 
  -1  -5   6      811.65      823.79     15.10 o 
   0  -5   6     1971.44     1882.89     27.90 o 
   1  -5   6      557.84      516.00     10.75 o 
   2  -5   6      173.73      159.17      7.25 o 
   3  -5   6      176.62      165.17      8.47 o 
   4  -5   6      344.10      380.83     15.91 o 
   5  -5   6      344.96      346.93     15.61 o 
   6  -5   6       73.70       96.84     11.95 o 
   7  -5   6        8.44        3.29     10.64 o 
   8  -5   6        3.49        3.27     12.83 o 
  -8  -4   6        4.28       -3.85     14.48 o 
  -7  -4   6        5.13        8.56      9.00 o 
  -6  -4   6        3.23       -5.04      7.91 o 
  -5  -4   6       78.93       47.14      8.38 o 
  -4  -4   6        3.65       -1.30      5.86 o 
  -3  -4   6       76.86       76.80      6.69 o 
  -2  -4   6      103.43      122.65      6.68 o 
  -1  -4   6       79.25       79.61      5.99 o 
   0  -4   6       51.42       46.06      4.93 o 
   1  -4   6        1.81        3.09      4.03 o 
   2  -4   6       68.76       68.29      5.10 o 
   3  -4   6        7.87        3.75      2.90 o 
   4  -4   6        0.40       -1.93      6.05 o 
   5  -4   6        0.42       -7.77      7.77 o 
   6  -4   6        2.28        4.08      9.07 o 
   7  -4   6       16.57        5.14     11.11 o 
   8  -4   6       20.89        3.09     17.08 o 
   9  -4   6        3.97        2.04     12.08 o 
  -8  -3   6        2.76       -9.15      9.15 o 
  -7  -3   6       45.87       43.67      9.15 o 
  -6  -3   6       10.80       -0.10      7.66 o 
  -5  -3   6      100.89      109.51      7.39 o 
  -4  -3   6        4.19       -5.21      5.21 o 
  -3  -3   6      852.15      881.60     13.82 o 
  -2  -3   6      252.77      244.55      7.36 o 
  -1  -3   6      106.20      106.30      5.79 o 
   0  -3   6       31.85       36.19      4.65 o 
   1  -3   6      500.29      521.91     10.40 o 
   2  -3   6      958.35      912.12     14.03 o 
   3  -3   6      452.80      442.70     11.84 o 
   4  -3   6       58.98       65.21      5.08 o 
   5  -3   6        9.73       21.61      5.76 o 
   6  -3   6        1.02        4.88      7.43 o 
   7  -3   6      131.15      125.38     14.81 o 
   8  -3   6       65.55       54.40     17.82 o 
   9  -3   6        0.08       -2.65     12.76 o 
  -8  -2   6        1.41       10.96      9.39 o 
  -7  -2   6       13.64       -0.41      8.44 o 
  -6  -2   6       40.61       48.84      7.78 o 
  -5  -2   6      373.63      375.08     11.10 o 
  -4  -2   6      362.66      363.92     11.42 o 
  -3  -2   6      220.50      227.95      6.54 o 
  -2  -2   6      262.97      284.42      7.02 o 
  -1  -2   6     1858.27     1816.47     28.56 o 
   0  -2   6     2495.46     2349.51     29.86 o 
   1  -2   6     2284.63     2153.43     27.55 o 
   2  -2   6      501.40      491.98      9.66 o 
   3  -2   6      296.39      276.85      6.52 o 
   4  -2   6      227.89      218.54      6.19 o 
   5  -2   6      962.18      960.44     17.35 o 
   6  -2   6      135.37      135.98      7.47 o 
   7  -2   6        0.98       -0.06      6.13 o 
   8  -2   6       32.89       36.00      8.25 o 
   9  -2   6       23.68       23.86     11.88 o 
  10  -2   6        1.67      -11.47     11.47 o 
  -8  -1   6       14.05        0.30      9.31 o 
  -7  -1   6        5.66        3.03      8.58 o 
  -6  -1   6       47.28       21.37      6.90 o 
  -5  -1   6        1.48       -6.30      6.30 o 
  -4  -1   6        0.89       -0.02      4.59 o 
  -3  -1   6       98.84      106.22      5.21 o 
  -2  -1   6      716.39      696.98     10.23 o 
  -1  -1   6       85.80       67.87      3.89 o 
   0  -1   6        1.24        1.18      3.01 o 
   1  -1   6       63.07       42.61      3.66 o 
   2  -1   6       10.89        3.16      3.00 o 
   3  -1   6     2156.82     2181.91     25.96 o 
   4  -1   6       23.88       33.45      3.83 o 
   5  -1   6      240.59      251.04      8.43 o 
   6  -1   6      203.71      204.96      7.33 o 
   7  -1   6      265.30      259.30     12.43 o 
   8  -1   6        9.91        3.58      6.35 o 
   9  -1   6        2.52        4.59     10.51 o 
  10  -1   6        0.82        6.34     11.09 o 
  -8   0   6       22.11        6.85     10.20 o 
  -7   0   6       24.62       16.77      7.81 o 
  -6   0   6        8.43       -0.58      6.86 o 
  -5   0   6       38.63       53.38      7.03 o 
  -4   0   6        9.21       12.35      5.16 o 
  -3   0   6      110.76      105.45      5.87 o 
  -2   0   6      126.85      117.66      4.44 o 
  -1   0   6      533.13      598.27      9.49 o 
   0   0   6      128.71      125.27      4.56 o 
   1   0   6     1063.21     1157.08     16.13 o 
   2   0   6     2714.28     2790.91     32.59 o 
   3   0   6     4059.90     4323.51     49.07 o 
   4   0   6      399.26      393.89      7.91 o 
   5   0   6      101.70      109.72      6.20 o 
   6   0   6       77.30       73.81      5.70 o 
   7   0   6      175.28      174.91      7.58 o 
   8   0   6       36.32       50.02     10.69 o 
   9   0   6       31.41       21.25     10.48 o 
  -7   1   6        1.18       -6.69      8.01 o 
  -6   1   6        0.39       -0.97      7.79 o 
  -5   1   6      186.84      174.20      8.84 o 
  -4   1   6      109.05      127.91      7.09 o 
  -3   1   6      305.41      333.89      8.44 o 
  -2   1   6      225.53      230.67      5.97 o 
  -1   1   6      156.95      221.66      5.53 o 
   0   1   6     1576.41     1451.44     21.04 o 
   1   1   6     4096.60     4120.49     49.68 o 
   2   1   6     2160.75     2242.43     26.78 o 
   3   1   6       68.87       58.42      3.97 o 
   4   1   6      668.48      668.12     10.71 o 
   5   1   6      802.95      795.83     13.34 o 
   6   1   6      317.76      339.85      9.06 o 
   7   1   6       12.53       10.16      5.19 o 
   8   1   6        1.91       -2.14      8.14 o 
  -7   2   6        2.92        5.94      8.69 o 
  -6   2   6       13.38       14.57      7.94 o 
  -5   2   6       22.09       16.11      6.45 o 
  -4   2   6        4.71        3.24      6.44 o 
  -3   2   6       19.07        6.86      4.96 o 
  -2   2   6      186.03      171.51      6.81 o 
  -1   2   6       59.44       51.97      3.67 o 
   0   2   6      905.78      899.26     12.60 o 
   1   2   6       79.53       77.26      4.68 o 
   2   2   6     1029.57      941.12     15.18 o 
   3   2   6     1627.57     1578.15     21.18 o 
   4   2   6      631.76      644.57     10.63 o 
   5   2   6        2.85       -3.06      3.06 o 
   6   2   6       59.30       70.63      5.35 o 
   7   2   6      406.82      382.04     11.07 o 
   8   2   6      162.88      180.97      9.51 o 
   9   2   6        5.43       -0.04      6.87 o 
  -7   3   6        0.43       -1.39      9.84 o 
  -6   3   6        3.86        2.01     14.68 o 
  -5   3   6        1.06       11.60      6.95 o 
  -4   3   6        3.76        1.25      6.91 o 
  -3   3   6      124.73      106.14      7.73 o 
  -2   3   6      252.07      255.20      6.74 o 
  -1   3   6      115.63      129.43      5.26 o 
   0   3   6       12.60       10.47      3.58 o 
   1   3   6       81.70      103.32      5.06 o 
   2   3   6      155.48      161.69      5.12 o 
   3   3   6     1671.05     1643.71     23.71 o 
   4   3   6       39.58       51.44      3.76 o 
   5   3   6        8.52       16.01      3.73 o 
   6   3   6       70.39       66.49      4.56 o 
   7   3   6      200.68      216.37      7.73 o 
   8   3   6       19.97       13.20      5.41 o 
   9   3   6        0.65        1.11      6.87 o 
  10   3   6        0.17        5.26     10.58 o 
  -6   4   6        0.06       -9.50      9.50 o 
  -5   4   6       34.51       21.78      8.50 o 
  -4   4   6       53.09       43.53      8.21 o 
  -3   4   6       57.09       52.97      8.67 o 
  -2   4   6        8.57        3.72      6.83 o 
  -1   4   6       95.26      109.00      5.89 o 
   0   4   6     1079.39     1089.94     16.75 o 
   1   4   6     1580.55     1461.72     20.50 o 
   2   4   6      118.91      110.31      4.93 o 
   3   4   6       36.33       34.10      4.00 o 
   4   4   6      378.39      381.15      8.16 o 
   5   4   6     1742.03     1739.75     21.85 o 
   6   4   6       98.19      102.75      7.81 o 
   7   4   6        6.10        9.74      4.79 o 
   8   4   6       39.27       35.08      5.93 o 
   9   4   6       19.50       25.42      6.51 o 
  10   4   6       29.51       30.26      8.24 o 
  11   4   6       25.12       19.88     13.06 o 
  -6   5   6        4.12       18.91     11.19 o 
  -5   5   6        0.37        0.83      9.04 o 
  -4   5   6        1.50       -3.81      8.30 o 
  -3   5   6       18.21        2.89     10.26 o 
  -2   5   6      210.03      216.50     13.36 o 
  -1   5   6      658.36      665.16     25.73 o 
   0   5   6      183.88      177.95     10.08 o 
   1   5   6       63.29       55.52      5.24 o 
   2   5   6      522.56      503.01      9.83 o 
   3   5   6     1852.12     1796.42     22.81 o 
   4   5   6       96.89      106.25      5.47 o 
   5   5   6       80.84       76.21      4.67 o 
   6   5   6      115.12      128.08      8.21 o 
   7   5   6      150.40      154.40      7.51 o 
   8   5   6      113.90      119.60     14.59 o 
   9   5   6       36.50       37.42     11.14 o 
  10   5   6        4.31        4.51      7.54 o 
  -5   6   6        0.17        3.39     10.14 o 
  -4   6   6        0.08       -1.37     12.92 o 
  -3   6   6       25.99       24.65     10.07 o 
  -2   6   6        5.48        1.33      8.80 o 
  -1   6   6        0.17       -3.75      7.60 o 
   0   6   6       10.63       10.82      8.01 o 
   1   6   6       55.26       44.76      5.78 o 
   2   6   6      290.57      290.86      8.70 o 
   3   6   6      135.15      143.74      6.85 o 
   4   6   6       69.11       76.47      5.52 o 
   5   6   6        0.64       -4.62      4.93 o 
   6   6   6        0.07       -4.83      5.36 o 
   7   6   6       55.27       41.12      7.34 o 
   8   6   6       71.58       75.83      9.25 o 
   9   6   6        9.39       10.14      7.86 o 
  10   6   6       15.97       17.93      9.67 o 
  -4   7   6       45.21       63.33     16.19 o 
  -3   7   6        1.30        2.26      9.51 o 
  -2   7   6       29.80       29.87     10.47 o 
  -1   7   6        5.42       -9.14      9.14 o 
   0   7   6      238.69      257.70     11.68 o 
   1   7   6      207.26      229.01     12.45 o 
   2   7   6      262.61      259.81      9.69 o 
   3   7   6       61.95       51.90      7.84 o 
   4   7   6      145.07      184.98      9.39 o 
   5   7   6      546.39      521.36     12.48 o 
   6   7   6      702.55      629.32     14.23 o 
   7   7   6       35.87       27.26      7.84 o 
   8   7   6        3.28       -0.81      9.73 o 
   9   7   6       11.39       15.76     10.23 o 
  10   7   6       37.04       69.57     13.34 o 
  -3   8   6        0.30       -5.62     12.17 o 
  -2   8   6       69.05       68.87     14.75 o 
  -1   8   6       49.74       70.09     15.14 o 
   0   8   6       32.42       22.92     15.91 o 
   1   8   6       56.19       48.88     11.66 o 
   2   8   6       63.20       70.34     13.08 o 
   3   8   6      336.22      345.04     17.68 o 
   4   8   6      794.89      748.74     24.75 o 
   5   8   6      137.30      144.85     10.24 o 
   6   8   6       41.26       47.58     10.71 o 
   7   8   6       67.50       89.71     12.17 o 
   8   8   6       95.72      105.42     12.76 o 
   9   8   6        4.86        9.13     11.17 o 
  -2   9   6        0.96       -5.50     13.15 o 
  -1   9   6        7.38        3.20     14.29 o 
   0   9   6        8.33       -6.69     16.69 o 
   1   9   6        2.50      -13.57     13.57 o 
   2   9   6       11.13      -10.42     13.11 o 
   3   9   6        0.05       14.25     12.56 o 
   4   9   6        1.19        9.50      9.31 o 
   5   9   6       21.13       29.84      9.28 o 
   6   9   6       29.06       21.99     11.38 o 
   7   9   6       20.11       19.18     11.66 o 
   8   9   6        1.28       -7.83     14.13 o 
   9   9   6        0.02       -8.39     12.04 o 
  -1  10   6        3.69       14.07     17.25 o 
   0  10   6       27.65       24.47     22.78 o 
   1  10   6       88.57       86.24     20.29 o 
   2  10   6       35.77       43.30     15.44 o 
   3  10   6        8.88       12.59     14.24 o 
   4  10   6       35.30       35.68     15.93 o 
   5  10   6      135.86      206.03     34.85 o 
   6  10   6       37.54       26.87     15.05 o 
   7  10   6       49.13       29.37     12.96 o 
   8  10   6        1.26       -1.49     12.96 o 
   1  11   6        9.71       -9.24     25.55 o 
   2  11   6       51.97      103.16     26.09 o 
   3  11   6      102.23      157.91     21.63 o 
   4  11   6       62.95      170.70     38.96 o 
   5  11   6       60.62       90.00     36.61 o 
   6  11   6        1.66       17.01     34.18 o 
  -4 -10   7       96.79       66.77     33.07 o 
  -3 -10   7       63.58       78.75     33.20 o 
  -2 -10   7       42.58       38.88     18.83 o 
  -1 -10   7       32.45       40.90     16.93 o 
   0 -10   7       78.22       65.58     29.03 o 
   1 -10   7      108.27      104.69     25.98 o 
   2 -10   7       31.60       27.05     22.27 o 
  -5  -9   7       28.63       31.98     13.07 o 
  -4  -9   7        7.34       -8.53     16.47 o 
  -3  -9   7       29.17      103.99     31.51 o 
  -2  -9   7      189.91      211.42     20.14 o 
  -1  -9   7      247.83      265.03     18.67 o 
   0  -9   7      113.29      141.01     17.19 o 
   1  -9   7      100.90      107.26     16.96 o 
   2  -9   7       58.02       65.36     20.53 o 
   3  -9   7       51.89       53.22     21.03 o 
   4  -9   7       22.80       29.88     15.58 o 
  -6  -8   7       40.16       34.83     12.45 o 
  -5  -8   7       14.46       13.85     11.90 o 
  -4  -8   7       35.61        7.69     12.38 o 
  -3  -8   7       11.05       13.13     11.54 o 
  -2  -8   7       12.42       17.96     10.42 o 
  -1  -8   7        7.03      -14.74     19.05 o 
   0  -8   7        1.60       -1.83     13.01 o 
   1  -8   7       43.54       30.82     14.07 o 
   2  -8   7        2.60       -5.39     11.76 o 
   3  -8   7       24.11       32.99     13.21 o 
   4  -8   7       14.19        9.81     13.60 o 
   5  -8   7        0.00        2.93     14.03 o 
  -7  -7   7        4.77       -2.83     14.33 o 
  -6  -7   7       19.65       25.08     11.16 o 
  -5  -7   7        9.47        7.99     10.30 o 
  -4  -7   7      114.88      113.93     12.92 o 
  -3  -7   7      233.70      236.68     20.31 o 
  -2  -7   7      113.06      112.48      9.58 o 
  -1  -7   7        7.60       -7.66      7.66 o 
   0  -7   7       19.69       17.95     11.92 o 
   1  -7   7      265.36      265.94     13.43 o 
   2  -7   7      401.42      422.60     16.30 o 
   3  -7   7       63.16       72.10     12.65 o 
   4  -7   7        3.52        2.88     11.84 o 
   5  -7   7        5.46       18.63     33.90 o 
   6  -7   7       21.57       19.43     13.82 o 
  -7  -6   7        7.40       14.20     10.96 o 
  -6  -6   7      141.59      148.75     14.47 o 
  -5  -6   7      185.52      200.85     12.62 o 
  -4  -6   7      138.26      141.42     11.20 o 
  -3  -6   7       52.37       65.40     11.96 o 
  -2  -6   7       61.05       89.98      9.79 o 
  -1  -6   7      505.34      506.00     14.41 o 
   0  -6   7     1121.00     1067.13     19.18 o 
   1  -6   7      307.00      280.76     12.72 o 
   2  -6   7       76.79       74.74      9.65 o 
   3  -6   7      128.86      133.21     10.96 o 
   4  -6   7      394.07      371.26     17.20 o 
   5  -6   7       70.28       98.73     12.91 o 
   6  -6   7        0.60       -0.77     11.72 o 
   7  -6   7        9.93       23.90     12.76 o 
  -7  -5   7        9.65        6.51     10.33 o 
  -6  -5   7        8.84        5.39      9.61 o 
  -5  -5   7        1.45       -5.43      8.68 o 
  -4  -5   7        0.65        7.83      8.31 o 
  -3  -5   7        9.22        9.48      8.10 o 
  -2  -5   7      121.57      111.25      9.47 o 
  -1  -5   7        3.22       -0.66      5.85 o 
   0  -5   7      114.20      111.17      6.86 o 
   1  -5   7        6.06       -0.41      5.41 o 
   2  -5   7      527.35      529.43     14.02 o 
   3  -5   7        0.35        1.08      9.33 o 
   4  -5   7       38.27       36.60     10.18 o 
   5  -5   7        5.42       15.14     11.73 o 
   6  -5   7       12.59       -1.15     10.31 o 
   7  -5   7       24.85       31.51     32.77 o 
   8  -5   7        3.23       -6.04     13.56 o 
  -7  -4   7        4.11       -2.40      9.66 o 
  -6  -4   7        2.10        0.41      8.86 o 
  -5  -4   7        3.83        1.47      8.34 o 
  -4  -4   7       21.50       11.64      6.76 o 
  -3  -4   7       82.37       71.74      7.74 o 
  -2  -4   7      422.36      403.33     12.97 o 
  -1  -4   7      112.78      109.75      6.98 o 
   0  -4   7      105.76       99.49      6.75 o 
   1  -4   7     1050.62     1034.10     16.15 o 
   2  -4   7      908.19      907.58     22.74 o 
   3  -4   7       46.47       42.69      5.89 o 
   4  -4   7       69.25       73.88      7.46 o 
   5  -4   7       47.32       51.03     16.45 o 
   6  -4   7       58.39       45.69     12.02 o 
   7  -4   7       35.46       34.81     12.45 o 
   8  -4   7        0.37       -5.45     11.43 o 
   9  -4   7        0.96        3.45     12.54 o 
  -8  -3   7        0.24        2.28     12.31 o 
  -7  -3   7        4.85        7.32     10.21 o 
  -6  -3   7       25.38       31.10      9.16 o 
  -5  -3   7      110.21      122.29      8.22 o 
  -4  -3   7      486.30      476.84     12.93 o 
  -3  -3   7        4.41        9.27      5.85 o 
  -2  -3   7       10.01       17.61      5.13 o 
  -1  -3   7     2849.14     2770.00     38.56 o 
   0  -3   7     1956.77     1909.99     30.53 o 
   1  -3   7      213.92      210.26      7.03 o 
   2  -3   7      323.82      319.65      7.90 o 
   3  -3   7      662.31      603.64     19.60 o 
   4  -3   7      668.78      701.32     12.58 o 
   5  -3   7      160.35      171.75     16.23 o 
   6  -3   7        9.17        9.19      8.24 o 
   7  -3   7       27.09       18.20     10.71 o 
   8  -3   7        1.95        2.96     13.57 o 
   9  -3   7        2.26      -11.47     11.47 o 
  -8  -2   7        0.14        7.10     26.16 o 
  -7  -2   7        4.53        4.00     12.87 o 
  -6  -2   7       72.40       73.79      9.54 o 
  -5  -2   7       86.21       63.59      7.51 o 
  -4  -2   7      214.97      197.76      8.86 o 
  -3  -2   7      663.50      713.59     12.93 o 
  -2  -2   7      391.00      379.62      8.95 o 
  -1  -2   7       25.66       20.66      5.24 o 
   0  -2   7      170.47      160.30      7.48 o 
   1  -2   7      779.21      727.30     12.99 o 
   2  -2   7     1133.07     1126.92     18.22 o 
   3  -2   7      106.14       97.44      5.24 o 
   4  -2   7        3.37       -1.52      4.16 o 
   5  -2   7      275.65      284.70     13.06 o 
   6  -2   7        5.73        1.96      8.29 o 
   7  -2   7       11.87       17.22      8.06 o 
   8  -2   7       32.32       10.46     10.32 o 
   9  -2   7        3.92       -0.70     12.49 o 
  10  -2   7        0.02       -0.10     12.49 o 
  -7  -1   7       31.97       47.55     10.89 o 
  -6  -1   7        3.12       -1.57      7.59 o 
  -5  -1   7       33.11       37.64      7.25 o 
  -4  -1   7      177.85      166.97      8.44 o 
  -3  -1   7      321.93      308.20      8.45 o 
  -2  -1   7       89.56       92.53      5.13 o 
  -1  -1   7        9.39        3.84      4.01 o 
   0  -1   7      101.91      105.32      5.34 o 
   1  -1   7     1560.22     1626.00     23.73 o 
   2  -1   7      816.51      767.60     12.25 o 
   3  -1   7       29.01       50.75      4.15 o 
   4  -1   7      270.89      268.87      8.31 o 
   5  -1   7       83.27       88.02      6.12 o 
   6  -1   7      349.52      339.25     20.09 o 
   7  -1   7      170.93      181.17      8.67 o 
   8  -1   7       11.83        3.27      8.07 o 
   9  -1   7        4.72        8.85     11.15 o 
  10  -1   7        0.06      -11.79     11.79 o 
  -7   0   7       32.68       35.78     10.09 o 
  -6   0   7      198.85      181.62      9.96 o 
  -5   0   7      376.07      398.63     12.55 o 
  -4   0   7       17.81       24.23      6.79 o 
  -3   0   7       26.93       28.80      5.33 o 
  -2   0   7       45.57       36.73      4.94 o 
  -1   0   7     2082.64     2160.57     26.32 o 
   0   0   7      782.06      732.96     11.98 o 
   1   0   7       31.38       18.12      4.08 o 
   2   0   7      120.03      112.48      4.87 o 
   3   0   7       45.41       41.52      3.31 o 
   4   0   7     1686.91     1699.90     22.78 o 
   5   0   7     1017.72      991.08     17.90 o 
   6   0   7      132.93      134.19      8.27 o 
   7   0   7       11.90       10.77      6.01 o 
   8   0   7       25.36       20.92      7.98 o 
   9   0   7       34.61       43.40     28.59 o 
  10   0   7        3.97        3.41     12.11 o 
  -7   1   7       83.35       93.58      9.99 o 
  -6   1   7        4.10       -2.14      8.03 o 
  -5   1   7      111.08       80.98      8.43 o 
  -4   1   7       23.68       24.48      7.01 o 
  -3   1   7     1209.31     1262.98     19.03 o 
  -2   1   7      111.38      110.77      5.72 o 
  -1   1   7       88.39       82.82      4.63 o 
   0   1   7      165.56      160.37      5.58 o 
   1   1   7        3.78        6.47      3.92 o 
   2   1   7     1903.53     1744.67     23.34 o 
   3   1   7     1173.81     1203.66     16.12 o 
   4   1   7      439.00      443.34     11.30 o 
   5   1   7       12.18       22.59      5.06 o 
   6   1   7      291.22      298.55     12.82 o 
   7   1   7      255.41      252.13      9.75 o 
   8   1   7       41.47       52.79      8.43 o 
   9   1   7        8.95       -4.75     13.92 o 
  10   1   7        1.65        3.73     11.69 o 
  -7   2   7       43.23       17.16      9.58 o 
  -6   2   7        0.32       -6.40      9.09 o 
  -5   2   7       93.08       96.47      9.00 o 
  -4   2   7        0.06       -6.89      6.89 o 
  -3   2   7      128.77      102.73      7.89 o 
  -2   2   7      161.77      169.91      9.44 o 
  -1   2   7        2.22       -3.86      3.86 o 
   0   2   7       53.21       68.44      4.27 o 
   1   2   7      209.08      232.49      8.35 o 
   2   2   7      250.18      247.00      7.37 o 
   3   2   7     1144.85     1090.01     19.06 o 
   4   2   7        0.49       -2.77      3.30 o 
   5   2   7        1.63        1.40      4.32 o 
   6   2   7       69.29       65.44      5.39 o 
   7   2   7       88.82       83.09      6.87 o 
   8   2   7       11.60        6.73      6.07 o 
   9   2   7        0.04        2.85      9.57 o 
  10   2   7        4.13        0.38     11.60 o 
  -6   3   7        1.56       -0.78      9.92 o 
  -5   3   7       32.27       26.42      9.81 o 
  -4   3   7       31.73       35.09      8.05 o 
  -3   3   7        3.81        1.57      8.09 o 
  -2   3   7        1.49        3.18      5.81 o 
  -1   3   7      257.11      260.27      8.21 o 
   0   3   7      592.28      580.49     10.43 o 
   1   3   7      696.53      664.74     16.58 o 
   2   3   7      209.15      201.09      6.41 o 
   3   3   7      226.50      241.81      7.43 o 
   4   3   7     1016.33      972.97     15.09 o 
   5   3   7      949.46      947.00     17.19 o 
   6   3   7       23.11       11.21      5.03 o 
   7   3   7       30.65       24.49      7.90 o 
   8   3   7       22.34       16.57      9.87 o 
   9   3   7       30.96       39.80      8.22 o 
  10   3   7       29.78       30.18      9.47 o 
  -6   4   7        3.73       -1.28     10.65 o 
  -5   4   7        2.36       -9.56      9.56 o 
  -4   4   7        9.46        0.50      9.34 o 
  -3   4   7       55.40       56.92      9.48 o 
  -2   4   7      184.63      186.27      9.59 o 
  -1   4   7      240.97      258.21     20.44 o 
   0   4   7       20.58       15.63      5.60 o 
   1   4   7      128.17      115.84      6.81 o 
   2   4   7     2015.61     1871.59     23.72 o 
   3   4   7     2117.16     2065.55     25.64 o 
   4   4   7      110.94      105.18      5.47 o 
   5   4   7       40.65       46.27      5.01 o 
   6   4   7      128.48      134.16      8.34 o 
   7   4   7      319.26      317.27     11.00 o 
   8   4   7       52.67       65.50      9.76 o 
   9   4   7        0.77       -3.79      7.86 o 
  10   4   7        0.57       16.16     14.22 o 
  -5   5   7        3.65       12.99     11.16 o 
  -4   5   7        0.72        4.85      8.97 o 
  -3   5   7        7.20        4.19      9.32 o 
  -2   5   7       34.92       16.52      8.92 o 
  -1   5   7      300.29      326.64     11.80 o 
   0   5   7       26.01       22.86      4.72 o 
   1   5   7      370.84      348.63      9.53 o 
   2   5   7       10.74        6.39      5.26 o 
   3   5   7       88.10       88.10      5.49 o 
   4   5   7        0.09        1.44      4.41 o 
   5   5   7       65.40       77.46      6.36 o 
   6   5   7       47.58       45.49      6.03 o 
   7   5   7       57.61       55.21      8.38 o 
   8   5   7        0.46        6.85      6.87 o 
   9   5   7        0.04        3.95      7.56 o 
  10   5   7        5.05       12.39      9.05 o 
  -5   6   7        0.13        4.05     12.06 o 
  -4   6   7        0.77       -9.63      9.63 o 
  -3   6   7       59.49       70.42     11.48 o 
  -2   6   7       53.83       43.29     10.45 o 
  -1   6   7       67.34       82.97      9.50 o 
   0   6   7       69.27       68.35      8.83 o 
   1   6   7       62.02       68.60      6.49 o 
   2   6   7       12.66        6.72      7.21 o 
   3   6   7       32.64       37.46      7.41 o 
   4   6   7      676.14      653.15     21.10 o 
   5   6   7      470.52      446.54     13.12 o 
   6   6   7       58.14       71.57     11.44 o 
   7   6   7       37.09       30.20      8.12 o 
   8   6   7      193.24      197.50     12.87 o 
   9   6   7       50.47       47.64     10.52 o 
  10   6   7       17.97       18.33     11.07 o 
  -4   7   7        2.35       -5.04     11.21 o 
  -3   7   7      134.39      140.70     12.99 o 
  -2   7   7      191.62      219.20     14.29 o 
  -1   7   7        1.00        7.58     10.21 o 
   0   7   7        5.15       -4.93      9.12 o 
   1   7   7       67.48       61.96      9.10 o 
   2   7   7      417.26      412.45     12.23 o 
   3   7   7      444.43      431.21     13.61 o 
   4   7   7       17.72       22.11      7.73 o 
   5   7   7       20.94       22.00      7.54 o 
   6   7   7      375.74      356.30     13.38 o 
   7   7   7      194.43      199.77     19.84 o 
   8   7   7      147.66      161.98     13.00 o 
   9   7   7       19.11       37.10     10.93 o 
  10   7   7        1.93        6.41     10.91 o 
  -3   8   7        1.40       -1.86     13.43 o 
  -2   8   7       29.79       29.48     14.99 o 
  -1   8   7        0.10      -12.26     13.26 o 
   0   8   7      109.27      121.37     14.98 o 
   1   8   7       14.91       13.20     13.60 o 
   2   8   7      114.45      104.06     17.08 o 
   3   8   7       10.15        8.94     12.83 o 
   4   8   7       26.70       28.92     10.63 o 
   5   8   7       24.57       18.76     10.06 o 
   6   8   7       62.79       58.82     16.99 o 
   7   8   7        1.82       -2.22     10.38 o 
   8   8   7        1.64        4.96     10.96 o 
   9   8   7        0.21      -16.94     18.57 o 
  -2   9   7       17.85       -1.75     14.26 o 
  -1   9   7        1.03       30.04     19.76 o 
   0   9   7      138.98      164.72     21.96 o 
   1   9   7       51.24       51.17     15.79 o 
   2   9   7       19.85       35.84     14.45 o 
   3   9   7       64.93       71.01     17.57 o 
   4   9   7       71.89       94.09     14.72 o 
   5   9   7      126.80      147.18     11.90 o 
   6   9   7       95.68      115.56     14.09 o 
   7   9   7       13.04       14.45     11.94 o 
   8   9   7        0.69        1.35     12.07 o 
   0  10   7        5.22      -17.41     19.99 o 
   1  10   7       16.50        7.37     41.93 o 
   2  10   7       72.21      110.04     19.16 o 
   3  10   7      151.95      225.70     29.40 o 
   4  10   7      121.32      104.60     18.78 o 
   5  10   7       24.72       26.86     31.76 o 
   6  10   7       38.63       49.52     16.75 o 
   7  10   7      152.98      194.95     17.20 o 
   2  11   7       14.75      -24.15     24.15 o 
   3  11   7        0.83       32.88     19.63 o 
   4  11   7       14.26       10.16     36.06 o 
   5  11   7      105.55      145.24     38.99 o 
  -2 -10   8       45.11      100.48     35.94 o 
  -1 -10   8      109.07      122.90     21.84 o 
   0 -10   8      107.83      119.59     36.81 o 
   1 -10   8       34.15       16.04     21.51 o 
  -4  -9   8        0.12       45.30     30.65 o 
  -3  -9   8        3.64      -10.07     29.09 o 
  -2  -9   8        3.14        5.93     17.00 o 
  -1  -9   8        5.85        4.23     15.07 o 
   0  -9   8        6.04       30.42     16.23 o 
   1  -9   8        9.87        6.87     19.48 o 
   2  -9   8       23.59       39.70     20.55 o 
   3  -9   8        4.46      -20.38     20.38 o 
   4  -9   8        1.80      -26.31     26.31 o 
  -5  -8   8       11.65       35.26     12.28 o 
  -4  -8   8       18.74       21.39     13.35 o 
  -3  -8   8       75.52       76.79     17.89 o 
  -2  -8   8       61.51       61.93     16.04 o 
  -1  -8   8       40.72       25.45     14.13 o 
   0  -8   8       39.87       32.19     14.43 o 
   1  -8   8       68.83       74.06     15.52 o 
   2  -8   8       65.65       87.21     19.86 o 
   3  -8   8       11.74        0.15     12.99 o 
   4  -8   8        5.66        7.85     13.94 o 
   5  -8   8       28.34       46.99     15.41 o 
  -6  -7   8       32.76       41.59     15.56 o 
  -5  -7   8       22.34       27.69     11.66 o 
  -4  -7   8       45.41       47.66     12.55 o 
  -3  -7   8      103.43       90.44     15.09 o 
  -2  -7   8      191.36      187.79     12.79 o 
  -1  -7   8      426.77      437.28     16.85 o 
   0  -7   8      238.49      236.38     16.38 o 
   1  -7   8       37.02       50.33     10.56 o 
   2  -7   8       39.48       51.79     14.31 o 
   3  -7   8      244.16      243.59     16.25 o 
   4  -7   8      129.95      133.49     14.93 o 
   5  -7   8        8.05        0.13     13.16 o 
   6  -7   8       17.45       16.82     13.73 o 
  -6  -6   8       21.10       -4.57     10.84 o 
  -5  -6   8        7.34        7.00     10.61 o 
  -4  -6   8       41.50       66.40     10.74 o 
  -3  -6   8       64.73       62.52     11.31 o 
  -2  -6   8       42.13       33.78     11.03 o 
  -1  -6   8        4.46       -0.43      8.64 o 
   0  -6   8        6.68       14.48      6.60 o 
   1  -6   8      310.20      331.51     14.02 o 
   2  -6   8       78.13       75.72     10.52 o 
   3  -6   8        1.77       -3.94      9.37 o 
   4  -6   8       30.08       41.12     17.93 o 
   5  -6   8        1.96      -11.27     11.27 o 
   6  -6   8        5.32       -4.51     12.25 o 
   7  -6   8       25.46       23.66     37.97 o 
  -7  -5   8        0.23      -10.75     10.75 o 
  -6  -5   8       21.14       22.80     10.68 o 
  -5  -5   8        2.93        0.79      9.64 o 
  -4  -5   8       61.80       78.18     10.33 o 
  -3  -5   8       69.69       62.19     10.69 o 
  -2  -5   8      103.24       89.72      9.84 o 
  -1  -5   8       31.43       11.03      9.73 o 
   0  -5   8      118.60      113.48      8.16 o 
   1  -5   8      357.40      351.26     11.81 o 
   2  -5   8       69.70       80.24      9.48 o 
   3  -5   8      286.03      301.96     15.50 o 
   4  -5   8       36.64       22.38     10.08 o 
   5  -5   8       14.57       22.90     10.87 o 
   6  -5   8       87.69       84.88     15.03 o 
   7  -5   8       36.52       13.22     13.81 o 
   8  -5   8        3.77        1.06     21.14 o 
  -7  -4   8       16.72       12.43     10.83 o 
  -6  -4   8       68.96       80.38     10.92 o 
  -5  -4   8      102.55       98.85     10.59 o 
  -4  -4   8       14.39       17.08      7.52 o 
  -3  -4   8        9.66       -2.97      7.38 o 
  -2  -4   8      648.96      641.19     17.84 o 
  -1  -4   8      312.98      316.57     12.94 o 
   0  -4   8      150.30      160.26     10.00 o 
   1  -4   8      450.45      428.92     12.26 o 
   2  -4   8       59.70       64.78      6.28 o 
   3  -4   8      457.22      439.44     28.94 o 
   4  -4   8      590.37      595.61     21.09 o 
   5  -4   8      133.60      146.33     14.65 o 
   6  -4   8       32.30       17.63     12.13 o 
   7  -4   8        5.04        8.21     12.35 o 
   8  -4   8        3.61       -1.15     12.68 o 
  -7  -3   8        4.10        3.08     10.18 o 
  -6  -3   8       14.40       -9.21      9.21 o 
  -5  -3   8        2.12       -4.52      8.69 o 
  -4  -3   8      256.56      312.36     11.20 o 
  -3  -3   8       91.48      130.02      7.89 o 
  -2  -3   8       72.83       71.32      7.65 o 
  -1  -3   8        2.39       -0.03      4.78 o 
   0  -3   8       91.24       89.14      6.80 o 
   1  -3   8      795.48      744.18     15.84 o 
   2  -3   8     1355.05     1388.58     22.47 o 
   3  -3   8      265.53      285.32      8.09 o 
   4  -3   8       93.12       89.03      8.35 o 
   5  -3   8        3.19       -9.90      9.90 o 
   6  -3   8      113.14      144.65     27.27 o 
   7  -3   8      195.60      182.70     28.88 o 
   8  -3   8        2.08       -9.20     23.30 o 
   9  -3   8       14.14       12.07     19.18 o 
  -7  -2   8        0.20       -4.58     10.09 o 
  -6  -2   8       40.77       30.38      9.75 o 
  -5  -2   8       20.21       24.19      7.70 o 
  -4  -2   8       39.14       45.90      7.51 o 
  -3  -2   8       87.13       77.28      7.19 o 
  -2  -2   8     1560.13     1544.07     23.95 o 
  -1  -2   8       28.68       14.52      3.51 o 
   0  -2   8       34.59       40.63      9.23 o 
   1  -2   8      208.47      197.62      7.95 o 
   2  -2   8      216.56      225.03      7.42 o 
   3  -2   8      513.96      524.05     10.44 o 
   4  -2   8        0.92       -2.46      4.79 o 
   5  -2   8       20.20       22.93      7.21 o 
   6  -2   8       76.61       55.77     13.41 o 
   7  -2   8      105.96      132.15     13.45 o 
   8  -2   8       40.33       30.22     11.73 o 
   9  -2   8        0.11        4.90     11.81 o 
  -7  -1   8       27.35       23.20     10.50 o 
  -6  -1   8       21.26       10.38      8.27 o 
  -5  -1   8       13.49        3.10      7.60 o 
  -4  -1   8      211.94      221.98     10.94 o 
  -3  -1   8      225.04      242.15      9.03 o 
  -2  -1   8      114.27      113.30      6.11 o 
  -1  -1   8      186.16      182.96      6.55 o 
   0  -1   8      556.60      544.39     12.81 o 
   1  -1   8      769.35      860.41     15.14 o 
   2  -1   8       22.75       22.15      4.64 o 
   3  -1   8      239.44      239.75      7.00 o 
   4  -1   8      259.07      238.01      7.19 o 
   5  -1   8      198.53      199.36      8.24 o 
   6  -1   8       83.32      110.23      9.44 o 
   7  -1   8        7.35        8.18      8.09 o 
   8  -1   8       51.19       69.29     12.23 o 
   9  -1   8       36.42       45.96     12.04 o 
  10  -1   8        6.10       -3.60     12.74 o 
  -7   0   8       20.32        1.32     10.44 o 
  -6   0   8        0.93       -3.80      8.28 o 
  -5   0   8       18.41       24.10      8.12 o 
  -4   0   8      240.31      264.21     15.13 o 
  -3   0   8      153.39      151.57      8.64 o 
  -2   0   8      112.88      137.05      6.74 o 
  -1   0   8      488.60      504.13     10.16 o 
   0   0   8      170.46      169.66     11.22 o 
   1   0   8     1033.71      983.09     18.29 o 
   2   0   8      669.64      690.33     12.97 o 
   3   0   8      455.36      426.13      9.23 o 
   4   0   8       82.65       92.19      4.80 o 
   5   0   8       13.10       23.51      5.22 o 
   6   0   8      353.14      344.17     13.88 o 
   7   0   8      251.77      272.11     13.80 o 
   8   0   8       28.07       29.66      9.81 o 
   9   0   8        4.84        6.33     10.76 o 
  10   0   8        0.57       -2.84     13.35 o 
  -7   1   8        2.67       -2.96      9.50 o 
  -6   1   8       14.77       16.26      8.85 o 
  -5   1   8        2.98        0.41      8.03 o 
  -4   1   8       29.09       12.71      7.52 o 
  -3   1   8      132.80      117.96      8.39 o 
  -2   1   8        0.13       -4.95      5.81 o 
  -1   1   8       84.65      104.66      5.66 o 
   0   1   8      163.97      159.66      6.10 o 
   1   1   8        3.71       -5.13      5.13 o 
   2   1   8      502.01      498.24     10.94 o 
   3   1   8      320.99      346.76      9.32 o 
   4   1   8       14.91       18.53      3.91 o 
   5   1   8        0.57        8.06      4.94 o 
   6   1   8       72.39       67.08      7.10 o 
   7   1   8      125.98      135.37     13.53 o 
   8   1   8        2.61       -7.91     16.75 o 
   9   1   8        0.41       13.60     10.57 o 
  10   1   8        6.68        8.19     13.09 o 
  -6   2   8       16.77       13.03      9.26 o 
  -5   2   8       32.48       41.98      8.96 o 
  -4   2   8        0.40       -7.44      7.44 o 
  -3   2   8       23.24       20.51      9.08 o 
  -2   2   8       50.65       44.62      6.60 o 
  -1   2   8      213.34      210.59      6.25 o 
   0   2   8      408.36      389.58     11.04 o 
   1   2   8       46.92       53.35      4.33 o 
   2   2   8      109.48      122.71      6.15 o 
   3   2   8      216.24      249.48      7.90 o 
   4   2   8      986.94      973.05     25.42 o 
   5   2   8      588.59      580.69     12.57 o 
   6   2   8      101.68       97.68      7.64 o 
   7   2   8      179.47      182.12     10.71 o 
   8   2   8       23.53       13.28      9.31 o 
   9   2   8       25.20       21.61     10.96 o 
  -6   3   8        1.13      -10.23     10.23 o 
  -5   3   8        0.41        1.96      8.91 o 
  -4   3   8       45.78       44.09     10.11 o 
  -3   3   8      140.28      139.57     10.52 o 
  -2   3   8      245.67      279.01      9.71 o 
  -1   3   8        5.93       -1.59      5.78 o 
   0   3   8       17.83       12.24      4.29 o 
   1   3   8      368.67      331.24      9.69 o 
   2   3   8     1252.89     1225.15     18.40 o 
   3   3   8      171.70      182.38      7.93 o 
   4   3   8      110.05      132.30      5.95 o 
   5   3   8      635.88      664.98     12.42 o 
   6   3   8      462.08      446.75     15.50 o 
   7   3   8      277.34      309.29     13.74 o 
   8   3   8       15.05       25.52     10.11 o 
   9   3   8        0.37       11.04     10.36 o 
  10   3   8        0.91        9.96     11.07 o 
  -5   4   8       18.73        6.01     12.62 o 
  -4   4   8        0.42       -9.97      9.97 o 
  -3   4   8       21.69       14.60     10.38 o 
  -2   4   8       27.45       22.59      8.89 o 
  -1   4   8        1.59       -1.74      7.34 o 
   0   4   8      214.63      224.05      9.01 o 
   1   4   8      232.91      242.33      8.08 o 
   2   4   8      425.62      426.76     11.44 o 
   3   4   8        0.84       10.24      4.58 o 
   4   4   8      312.02      320.74      8.86 o 
   5   4   8      531.78      521.71     18.03 o 
   6   4   8        0.01       -7.35      7.50 o 
   7   4   8       50.52       42.06     10.80 o 
   8   4   8       10.84       16.73     10.13 o 
   9   4   8        0.60       -0.45     10.42 o 
  10   4   8       39.92       43.25      9.61 o 
  -5   5   8        8.29       10.66     11.86 o 
  -4   5   8        7.11       -2.33     12.59 o 
  -3   5   8       22.76       36.51     10.68 o 
  -2   5   8        3.25       -9.30      9.30 o 
  -1   5   8      144.60      152.61     10.19 o 
   0   5   8      256.98      260.85     11.34 o 
   1   5   8     1146.18     1105.25     24.86 o 
   2   5   8      143.74      137.89      7.22 o 
   3   5   8      111.94       95.68      6.12 o 
   4   5   8      111.54      104.24      8.44 o 
   5   5   8      353.91      357.95     11.65 o 
   6   5   8      193.60      193.91     15.69 o 
   7   5   8       64.98       61.36      9.98 o 
   8   5   8        1.39       -3.44      8.87 o 
   9   5   8       49.10       49.79     11.05 o 
  10   5   8      115.78      127.74     12.12 o 
  -4   6   8        2.87        6.60     10.89 o 
  -3   6   8        8.62       -0.18     11.33 o 
  -2   6   8        6.08        4.18     13.21 o 
  -1   6   8      336.97      345.22     15.00 o 
   0   6   8      547.83      565.53     16.77 o 
   1   6   8       25.43       18.05     11.44 o 
   2   6   8       81.64       78.25      7.69 o 
   3   6   8      262.43      272.40     11.23 o 
   4   6   8      114.34       78.46      9.25 o 
   5   6   8      118.95      118.33      8.96 o 
   6   6   8       11.15       11.79      8.21 o 
   7   6   8      128.09      135.02     10.23 o 
   8   6   8      137.57      136.66     12.46 o 
   9   6   8        7.15       14.26     11.08 o 
  10   6   8        6.11        9.98     10.66 o 
  -3   7   8        4.54       10.40     12.56 o 
  -2   7   8       52.00       30.99     12.25 o 
  -1   7   8       38.16       40.97     11.51 o 
   0   7   8       30.95       27.99      9.77 o 
   1   7   8        0.58       -8.68      8.68 o 
   2   7   8       20.31       13.71     12.72 o 
   3   7   8       17.62       18.53      8.04 o 
   4   7   8        8.89        1.95      7.81 o 
   5   7   8       87.10       94.44     11.67 o 
   6   7   8        2.51       -8.31      8.31 o 
   7   7   8        8.08       28.61     12.07 o 
   8   7   8        7.39        2.48     12.77 o 
   9   7   8       17.29        6.92     11.41 o 
  10   7   8       15.97       15.23     11.47 o 
  -2   8   8        0.13      -14.89     14.89 o 
  -1   8   8       16.59       21.18     15.03 o 
   0   8   8        8.82        6.95     13.76 o 
   1   8   8        9.47       33.01     14.76 o 
   2   8   8       38.29       35.24     14.59 o 
   3   8   8        9.28        3.35     13.38 o 
   4   8   8      194.33      193.68     13.03 o 
   5   8   8      157.49      137.16     11.43 o 
   6   8   8       57.36       64.85     10.21 o 
   7   8   8       24.50       16.91     11.42 o 
   8   8   8       14.67       21.67     13.22 o 
   9   8   8       13.53        8.37     12.06 o 
  -1   9   8        5.12       -1.73     24.67 o 
   0   9   8        2.83       -3.40     22.27 o 
   1   9   8        3.51      -17.03     18.57 o 
   2   9   8      142.24      162.97     18.07 o 
   3   9   8       73.98       64.09     15.97 o 
   4   9   8       39.48       47.18     18.13 o 
   5   9   8       52.16       70.59     16.78 o 
   6   9   8      118.66      150.99     18.39 o 
   7   9   8       88.25       75.63     19.79 o 
   8   9   8       52.84       58.55     13.86 o 
   1  10   8        3.63       10.51     20.72 o 
   2  10   8        0.45      -18.86     18.86 o 
   3  10   8        0.49       13.97     21.22 o 
   4  10   8       47.81       53.28     18.60 o 
   5  10   8       42.07       86.72     35.87 o 
   6  10   8       15.81       45.24     34.41 o 
   7  10   8        7.38       35.56     21.90 o 
  -3  -9   9       83.99       99.37     34.28 o 
  -2  -9   9        0.53      -12.39     30.01 o 
  -1  -9   9        2.93       -5.96     17.86 o 
   0  -9   9       55.24       60.86     19.45 o 
   1  -9   9      101.35      146.15     22.82 o 
   2  -9   9       56.78       43.41     27.37 o 
   3  -9   9        1.50       28.32     22.14 o 
  -4  -8   9        3.60        6.38     17.34 o 
  -3  -8   9        9.90        9.65     28.67 o 
  -2  -8   9      110.56       73.72     31.28 o 
  -1  -8   9      235.86      261.91     29.42 o 
   0  -8   9      147.64      164.17     17.16 o 
   1  -8   9       35.78       27.59     15.62 o 
   2  -8   9       30.60       29.56     18.95 o 
   3  -8   9       81.71      118.26     31.38 o 
   4  -8   9       46.81       49.45     15.58 o 
   5  -8   9       14.10       10.63     15.41 o 
  -5  -7   9        1.81        8.75     11.92 o 
  -4  -7   9        8.24        7.71     11.50 o 
  -3  -7   9       43.97       57.03     13.16 o 
  -2  -7   9       34.74       76.51     16.77 o 
  -1  -7   9        0.91       -2.36     18.02 o 
   0  -7   9       28.04       47.69     19.16 o 
   1  -7   9      181.00      252.30     17.61 o 
   2  -7   9       70.75       56.55     11.57 o 
   3  -7   9       13.53       25.71     12.73 o 
   4  -7   9       14.11       10.66     14.52 o 
   5  -7   9       29.06       35.21     14.38 o 
   6  -7   9       73.73       81.17     20.31 o 
  -6  -6   9        0.03       -4.02     11.97 o 
  -5  -6   9        5.03       -2.55     11.14 o 
  -4  -6   9       17.64       21.16     10.95 o 
  -3  -6   9       83.65       64.67     12.67 o 
  -2  -6   9       34.74       17.04     10.39 o 
  -1  -6   9        1.14       -9.43      9.43 o 
   0  -6   9       13.55       16.23     16.97 o 
   1  -6   9      121.05      141.25     13.74 o 
   2  -6   9      383.32      378.56     18.30 o 
   3  -6   9       10.85       11.44     11.39 o 
   4  -6   9       18.23       -6.42     14.02 o 
   5  -6   9      141.47      133.38     17.66 o 
   6  -6   9       39.08       12.78     15.45 o 
   7  -6   9        5.70       -5.54     16.38 o 
  -6  -5   9       14.76        9.90     11.25 o 
  -5  -5   9       47.67       46.69     11.17 o 
  -4  -5   9        3.89       -2.42      9.62 o 
  -3  -5   9       34.30       37.35      9.97 o 
  -2  -5   9       89.97      123.12     13.90 o 
  -1  -5   9      267.74      298.80     20.60 o 
   0  -5   9      705.13      699.99     19.55 o 
   1  -5   9       71.49       59.99     11.37 o 
   2  -5   9       18.12       13.12     16.06 o 
   3  -5   9      547.39      549.00     20.84 o 
   4  -5   9       41.74       51.25     27.91 o 
   5  -5   9       18.45       11.66     13.51 o 
   6  -5   9       52.42       49.53     14.81 o 
   7  -5   9       27.06        3.65     14.79 o 
   8  -5   9       12.92       13.79     15.44 o 
  -6  -4   9        0.63       -0.30     10.68 o 
  -5  -4   9        8.25       29.93     10.34 o 
  -4  -4   9       33.90       53.27     10.92 o 
  -3  -4   9      321.55      359.34     12.75 o 
  -2  -4   9      234.98      260.09     19.00 o 
  -1  -4   9      201.82      180.79     12.97 o 
   0  -4   9      387.25      393.51     12.52 o 
   1  -4   9      987.09     1021.79     20.39 o 
   2  -4   9        2.41       13.25      9.74 o 
   3  -4   9       21.91       13.82      9.87 o 
   4  -4   9      129.15      122.30     12.09 o 
   5  -4   9      351.27      323.38     22.94 o 
   6  -4   9      130.18      136.71     15.99 o 
   7  -4   9        4.85      -14.60     17.36 o 
   8  -4   9        1.83       -0.67     13.80 o 
  -6  -3   9        0.37        6.03     10.46 o 
  -5  -3   9       32.24       33.30     10.04 o 
  -4  -3   9        7.45       -8.62      8.62 o 
  -3  -3   9      700.79      696.70     16.83 o 
  -2  -3   9      117.31      129.57      9.16 o 
  -1  -3   9      597.65      607.54     17.61 o 
   0  -3   9      462.06      463.77     13.25 o 
   1  -3   9     2173.34     2047.39     33.55 o 
   2  -3   9      281.72      278.40      9.21 o 
   3  -3   9      138.11      142.12     11.70 o 
   4  -3   9       16.12        7.38      9.27 o 
   5  -3   9      130.38      100.25     13.57 o 
   6  -3   9       57.09       49.32     12.92 o 
   7  -3   9        3.78       24.91     12.59 o 
   8  -3   9        4.75        1.86     12.81 o 
   9  -3   9        3.63      -12.52     12.52 o 
  -6  -2   9       31.83       38.92     12.34 o 
  -5  -2   9      215.79      200.69     10.97 o 
  -4  -2   9       46.97       38.45      8.33 o 
  -3  -2   9      376.84      376.54     14.93 o 
  -2  -2   9        3.96        0.55      6.53 o 
  -1  -2   9     1974.38     1866.84     52.72 o 
   0  -2   9     1048.06     1004.93     19.70 o 
   1  -2   9       53.91       40.96      6.57 o 
   2  -2   9       43.51       47.16      5.87 o 
   3  -2   9      842.51      845.48     14.48 o 
   4  -2   9      421.16      441.40     17.37 o 
   5  -2   9      117.56      133.20     13.59 o 
   6  -2   9        1.69       -3.83     10.77 o 
   7  -2   9        0.85       -1.27     13.95 o 
   8  -2   9       29.38       30.00     12.59 o 
   9  -2   9       38.74       36.12     14.51 o 
  -6  -1   9        0.25       10.13     10.40 o 
  -5  -1   9       35.03       29.63      8.67 o 
  -4  -1   9        0.41        9.85      7.84 o 
  -3  -1   9      280.90      300.94     11.27 o 
  -2  -1   9      370.30      389.81     15.80 o 
  -1  -1   9       18.72        6.24      6.44 o 
   0  -1   9       81.08       86.50      7.16 o 
   1  -1   9     1342.64     1275.04     22.93 o 
   2  -1   9     1043.78     1048.51     18.00 o 
   3  -1   9      246.28      256.63     11.75 o 
   4  -1   9       28.00       23.24      5.25 o 
   5  -1   9      118.98      121.26      9.11 o 
   6  -1   9      125.37      119.15     13.34 o 
   7  -1   9      102.78      137.28     41.13 o 
   8  -1   9        2.23       -6.30     11.42 o 
   9  -1   9        1.25        7.73     31.08 o 
  10  -1   9        2.31        4.24     12.72 o 
  -6   0   9        4.96        6.30      9.20 o 
  -5   0   9        0.20       -0.65     12.46 o 
  -4   0   9       23.58       16.66      7.96 o 
  -3   0   9      109.77       96.11      8.54 o 
  -2   0   9        3.00        2.41      6.32 o 
  -1   0   9       35.42       49.39      5.57 o 
   0   0   9       25.20       39.84      5.46 o 
   1   0   9       59.33       45.54      6.25 o 
   2   0   9      173.30      160.60      7.10 o 
   3   0   9       31.43       17.61      5.51 o 
   4   0   9        2.62        4.29      3.72 o 
   5   0   9       23.81       36.08      7.57 o 
   6   0   9       60.64       36.58      8.90 o 
   7   0   9       65.95       53.87     11.75 o 
   8   0   9        0.00       11.67     11.42 o 
   9   0   9       48.62       60.85     21.87 o 
  10   0   9        0.43      -13.70     13.70 o 
  -6   1   9       10.48       13.49      9.76 o 
  -5   1   9       18.00       29.32      9.11 o 
  -4   1   9        3.69       -2.78      8.04 o 
  -3   1   9       19.44       17.75     10.38 o 
  -2   1   9       38.65       35.95      6.87 o 
  -1   1   9      459.33      462.42     12.00 o 
   0   1   9       89.58       89.61      6.07 o 
   1   1   9       55.25       58.87      5.39 o 
   2   1   9      226.47      225.10      6.92 o 
   3   1   9       34.77       18.88      6.07 o 
   4   1   9      626.48      617.17     21.33 o 
   5   1   9      340.29      324.81     13.58 o 
   6   1   9      116.66      119.30     10.11 o 
   7   1   9       15.30       16.10      8.51 o 
   8   1   9      103.40      106.88     17.51 o 
   9   1   9      264.86      247.14     33.67 o 
  10   1   9        3.32       -1.41     11.97 o 
  -6   2   9        0.15       -9.79      9.79 o 
  -5   2   9        0.09       -9.02      9.02 o 
  -4   2   9       31.24       38.85      8.93 o 
  -3   2   9      157.74      156.03      9.90 o 
  -2   2   9       74.30       83.23      8.24 o 
  -1   2   9       20.63       17.33      6.36 o 
   0   2   9      162.31      163.44      6.72 o 
   1   2   9      406.72      409.85      9.40 o 
   2   2   9      477.28      486.61     12.92 o 
   3   2   9      148.76      166.82      8.28 o 
   4   2   9      207.75      227.44      7.30 o 
   5   2   9       59.93       63.15     10.05 o 
   6   2   9      414.82      425.35     21.17 o 
   7   2   9      352.14      418.36     31.35 o 
   8   2   9        2.72       12.93     23.42 o 
   9   2   9       45.30       67.41     25.23 o 
  10   2   9       13.90       -0.31     12.13 o 
  -5   3   9        0.16        1.40      9.60 o 
  -4   3   9        3.63       -8.66      8.66 o 
  -3   3   9        0.24       -0.01      8.63 o 
  -2   3   9        0.10       -7.21      7.21 o 
  -1   3   9       87.73      101.98      7.69 o 
   0   3   9       70.28       56.87      5.07 o 
   1   3   9       10.81        4.20      5.48 o 
   2   3   9        2.66        9.68      5.47 o 
   3   3   9      134.91      128.60      7.01 o 
   4   3   9      482.25      513.79     13.58 o 
   5   3   9       27.75       12.64      7.09 o 
   6   3   9      237.66      204.25     15.20 o 
   7   3   9      207.24      204.81     15.02 o 
   8   3   9      205.92      202.30     15.41 o 
   9   3   9       23.68       19.36     11.77 o 
  10   3   9        8.83        8.34     12.59 o 
  -5   4   9        4.53       12.40     11.69 o 
  -4   4   9        1.39      -10.69     10.98 o 
  -3   4   9        7.29       13.35     10.36 o 
  -2   4   9       21.43       21.58      9.89 o 
  -1   4   9       10.84        4.01      8.33 o 
   0   4   9      305.69      308.62     11.96 o 
   1   4   9      163.80      173.17      8.82 o 
   2   4   9      646.76      639.70     13.15 o 
   3   4   9     1628.01     1596.47     25.41 o 
   4   4   9     2936.79     2816.82     58.35 o 
   5   4   9       36.24       38.44      9.80 o 
   6   4   9      124.49      128.25     13.81 o 
   7   4   9        9.11        2.57     10.55 o 
   8   4   9      176.51      143.26     30.15 o 
   9   4   9      105.17      100.25     31.59 o 
  10   4   9        1.22        7.02     18.57 o 
  -4   5   9        2.21        7.64     14.94 o 
  -3   5   9        6.28       -2.17     11.70 o 
  -2   5   9      171.54      175.22     14.02 o 
  -1   5   9        0.75        2.30      9.74 o 
   0   5   9      580.15      581.60     16.82 o 
   1   5   9      464.40      481.70     15.11 o 
   2   5   9     2129.45     2063.33     31.69 o 
   3   5   9      555.75      535.83     13.61 o 
   4   5   9       18.81        9.96      9.29 o 
   5   5   9        3.13       -1.82      7.42 o 
   6   5   9      411.92      421.69     36.36 o 
   7   5   9      190.58      211.34     20.63 o 
   8   5   9        5.40       -5.25      9.88 o 
   9   5   9        1.57       -9.97      9.97 o 
  10   5   9        2.01      -10.17     10.17 o 
  -3   6   9        6.86       20.73     17.11 o 
  -2   6   9      210.12      164.80     14.11 o 
  -1   6   9       35.73       62.61     11.95 o 
   0   6   9      136.29      131.75     12.69 o 
   1   6   9      110.66      106.62     14.36 o 
   2   6   9        1.39       -6.86     10.96 o 
   3   6   9        2.49        7.40      7.92 o 
   4   6   9      452.54      428.41     17.84 o 
   5   6   9      122.30      135.39      9.85 o 
   6   6   9       46.68       20.93      8.73 o 
   7   6   9        4.13       -7.09      8.41 o 
   8   6   9        0.30       -9.31     10.13 o 
   9   6   9       12.59       34.06     11.43 o 
  10   6   9       12.55       -0.19     11.30 o 
  -3   7   9        0.01      -13.24     13.24 o 
  -2   7   9        4.14        2.42     12.51 o 
  -1   7   9       19.02        8.43     11.96 o 
   0   7   9       88.31       87.23     15.25 o 
   1   7   9       11.28       -0.79     14.14 o 
   2   7   9       54.05       49.03     14.42 o 
   3   7   9       22.72       25.27     13.42 o 
   4   7   9      196.88      212.37     16.31 o 
   5   7   9       35.64       59.23     10.01 o 
   6   7   9       53.01       60.58     10.07 o 
   7   7   9        3.88        2.91      9.54 o 
   8   7   9       25.80       34.04     16.05 o 
   9   7   9       37.85       31.62     12.33 o 
  -2   8   9       22.18       17.33     16.40 o 
  -1   8   9        9.60       -4.50     30.17 o 
   0   8   9        8.24       20.77     29.33 o 
   1   8   9       42.05       66.36     16.49 o 
   2   8   9      144.54      188.57     36.64 o 
   3   8   9       29.27       21.53     20.34 o 
   4   8   9       23.81       28.22     14.37 o 
   5   8   9       19.11       19.99      9.99 o 
   6   8   9      114.48      121.97     11.81 o 
   7   8   9       64.52       47.46     12.99 o 
   8   8   9       75.48       62.85     13.71 o 
   9   8   9       10.11        4.59     12.95 o 
   0   9   9       28.25       41.58     21.91 o 
   1   9   9       19.66       38.93     38.17 o 
   2   9   9        0.66        6.43     16.25 o 
   3   9   9        1.97      -12.77     14.99 o 
   4   9   9       63.77       48.01     18.49 o 
   5   9   9        4.73       -5.55     23.58 o 
   6   9   9       12.59       -6.74     14.39 o 
   7   9   9        4.07        5.31     13.01 o 
   8   9   9        6.98      -12.99     12.99 o 
   2  10   9        0.06        5.91     20.47 o 
   3  10   9        8.75        3.03     17.47 o 
   4  10   9       35.81       12.90     19.49 o 
   5  10   9       26.37        3.77     18.55 o 
   6  10   9        1.40        9.30     35.08 o 
  -2  -9  10      130.77      140.43     36.51 o 
  -1  -9  10       43.30       67.00     34.25 o 
   0  -9  10        1.60      -10.99     23.47 o 
   1  -9  10       28.54       75.57     37.15 o 
   2  -9  10       78.10       74.31     23.63 o 
  -3  -8  10       10.26      -23.86     31.25 o 
  -2  -8  10       21.45       -0.16     31.48 o 
  -1  -8  10       14.14       43.93     31.32 o 
   0  -8  10      116.68      152.77     24.61 o 
   1  -8  10       35.57       36.13     22.58 o 
   2  -8  10       22.09        5.22     33.87 o 
   3  -8  10        6.46       32.78     34.41 o 
   4  -8  10        8.09       72.51     36.19 o 
  -4  -7  10       93.65       56.74     13.12 o 
  -3  -7  10        0.57      -10.82     16.09 o 
  -2  -7  10        5.41       29.09     29.02 o 
  -1  -7  10       33.84        9.55     26.90 o 
   0  -7  10       58.73       63.92     21.25 o 
   1  -7  10       82.55       92.69     21.55 o 
   2  -7  10       13.87      -15.53     19.67 o 
   3  -7  10        0.85        9.74     16.00 o 
   4  -7  10       22.58       50.35     17.46 o 
   5  -7  10        1.84      -20.74     20.74 o 
  -5  -6  10        8.37       12.09     12.15 o 
  -4  -6  10       10.49       14.18     12.33 o 
  -3  -6  10       90.19      114.27     14.50 o 
  -2  -6  10      104.16      115.11     13.98 o 
  -1  -6  10      139.08      150.55     15.68 o 
   0  -6  10       45.62       45.29     19.34 o 
   1  -6  10       35.06       41.35     19.35 o 
   2  -6  10      144.90      148.03     14.98 o 
   3  -6  10       23.88       24.48     14.64 o 
   4  -6  10      107.97      111.28     17.74 o 
   5  -6  10       31.67       28.32     15.81 o 
   6  -6  10       22.14        6.22     17.47 o 
  -5  -5  10       35.21       51.17     15.68 o 
  -4  -5  10       66.08       89.42     12.27 o 
  -3  -5  10       39.94       47.25     11.03 o 
  -2  -5  10        0.83        1.08     11.19 o 
  -1  -5  10      169.75      186.11     15.17 o 
   0  -5  10      252.93      293.10     16.96 o 
   1  -5  10       37.02       38.00     11.56 o 
   2  -5  10      372.85      364.43     17.90 o 
   3  -5  10      103.58      113.28     13.48 o 
   4  -5  10        8.25        0.65     23.13 o 
   5  -5  10        0.67      -18.18     18.18 o 
   6  -5  10       31.68       24.93     15.57 o 
   7  -5  10       41.33       13.45     22.28 o 
  -6  -4  10        0.02       -7.86     11.50 o 
  -5  -4  10       19.60       17.59     11.18 o 
  -4  -4  10       66.79       59.11     11.23 o 
  -3  -4  10        3.88       -2.60      8.62 o 
  -2  -4  10        5.34       12.33      9.68 o 
  -1  -4  10       55.36       57.58     10.07 o 
   0  -4  10        0.19        2.73      8.92 o 
   1  -4  10        0.23        2.47      8.03 o 
   2  -4  10        2.55       -2.08      9.96 o 
   3  -4  10       89.23       93.67     12.27 o 
   4  -4  10      113.28       77.42     14.57 o 
   5  -4  10       35.69       27.92     30.98 o 
   6  -4  10        0.39      -11.18     22.25 o 
   7  -4  10        0.25        3.67     14.06 o 
   8  -4  10        0.40      -13.16     35.41 o 
  -6  -3  10       15.56       30.91     11.74 o 
  -5  -3  10       20.15       15.93     13.16 o 
  -4  -3  10        0.59       -0.33      8.67 o 
  -3  -3  10       54.51       57.10      9.12 o 
  -2  -3  10      109.12      117.54      9.75 o 
  -1  -3  10      101.85      126.65     17.83 o 
   0  -3  10       87.05       85.31      9.83 o 
   1  -3  10        2.35       -2.52      6.57 o 
   2  -3  10      596.81      602.04     17.67 o 
   3  -3  10      854.93      825.70     24.79 o 
   4  -3  10      119.28      129.13     12.65 o 
   5  -3  10       26.32       29.31     12.99 o 
   6  -3  10       31.97       20.77     13.17 o 
   7  -3  10       29.34       32.54     14.12 o 
   8  -3  10       24.08       33.51     14.28 o 
   9  -3  10        3.88       -7.73     13.94 o 
  -6  -2  10        0.02       -3.21     11.04 o 
  -5  -2  10       38.69       48.28     13.38 o 
  -4  -2  10      170.69      190.20     11.16 o 
  -3  -2  10      113.97      117.60     11.07 o 
  -2  -2  10       10.60        6.34      7.21 o 
  -1  -2  10       99.85       79.93      8.62 o 
   0  -2  10      199.75      220.33      9.92 o 
   1  -2  10     1479.96     1459.85     26.41 o 
   2  -2  10      130.66      144.84      8.62 o 
   3  -2  10       21.40       15.61     10.01 o 
   4  -2  10      187.45      186.99     13.13 o 
   5  -2  10      217.00      210.18     16.52 o 
   6  -2  10      133.64      169.48     17.87 o 
   7  -2  10       22.04        9.82     12.79 o 
   8  -2  10        1.30        3.18     20.82 o 
   9  -2  10        0.36        7.53     34.61 o 
  -6  -1  10       12.91        3.17     11.17 o 
  -5  -1  10        6.73        0.11      9.11 o 
  -4  -1  10       34.94       11.49      9.67 o 
  -3  -1  10      113.39      106.89      9.52 o 
  -2  -1  10        1.18       -0.95      6.99 o 
  -1  -1  10      102.46      111.14      8.77 o 
   0  -1  10       65.93       70.06      6.70 o 
   1  -1  10      163.30      148.76      8.72 o 
   2  -1  10        6.77        0.33      6.29 o 
   3  -1  10      161.81      154.46      8.56 o 
   4  -1  10       41.57       63.15     10.32 o 
   5  -1  10        2.33       -3.63      9.59 o 
   6  -1  10        8.64      -11.21     11.21 o 
   7  -1  10        0.06      -12.18     12.70 o 
   8  -1  10       24.70       25.63     13.09 o 
   9  -1  10        4.00       31.95     26.76 o 
  -6   0  10        2.44        0.20     14.31 o 
  -5   0  10        5.83        1.34      9.21 o 
  -4   0  10        8.05       10.41      9.71 o 
  -3   0  10        9.50       16.49      8.08 o 
  -2   0  10      315.40      313.34     11.56 o 
  -1   0  10      351.06      360.90     17.54 o 
   0   0  10       23.33       22.00      6.08 o 
   1   0  10        3.97       -4.08      5.33 o 
   2   0  10      167.17      158.76      8.51 o 
   3   0  10      590.49      535.73     12.66 o 
   4   0  10      261.52      271.57     11.71 o 
   5   0  10       81.81       70.26     10.54 o 
   6   0  10        4.41       -1.54     10.88 o 
   7   0  10       21.68       26.09     12.20 o 
   8   0  10      144.25      139.18     15.58 o 
   9   0  10        2.47      -10.07     30.49 o 
  10   0  10        6.96       -7.09     23.32 o 
  -5   1  10        0.21       13.33      9.73 o 
  -4   1  10       70.13       76.16      9.82 o 
  -3   1  10      164.15      194.90     14.27 o 
  -2   1  10        1.21       -2.59      7.65 o 
  -1   1  10       59.03       53.66      7.22 o 
   0   1  10      415.51      396.88     10.20 o 
   1   1  10      898.37      894.88     16.40 o 
   2   1  10       54.78       58.31      5.79 o 
   3   1  10      180.73      188.57      8.09 o 
   4   1  10       33.10       47.48      8.16 o 
   5   1  10       85.04       73.03     23.46 o 
   6   1  10      239.03      292.43     17.61 o 
   7   1  10        1.19       13.81     11.56 o 
   8   1  10       52.65       84.00     18.56 o 
   9   1  10       13.80        6.37     21.58 o 
  10   1  10        3.22        4.90     12.91 o 
  -5   2  10       15.71       14.57     10.16 o 
  -4   2  10       15.43       -2.90      9.04 o 
  -3   2  10       92.12      100.82      9.84 o 
  -2   2  10       60.80       70.10      8.79 o 
  -1   2  10      287.11      301.72     10.54 o 
   0   2  10        1.23       -2.78      6.03 o 
   1   2  10        0.08       -3.05      4.73 o 
   2   2  10       18.39       29.95      6.52 o 
   3   2  10      305.90      307.54     10.01 o 
   4   2  10       20.70       24.60      9.67 o 
   5   2  10       11.43       -5.37      8.76 o 
   6   2  10      285.42      314.34     18.52 o 
   7   2  10      189.96      194.50     16.82 o 
   8   2  10       61.85       46.56     13.18 o 
   9   2  10      126.97      109.57     14.94 o 
  10   2  10       50.34       30.96     13.46 o 
  -5   3  10       25.41       19.35     10.95 o 
  -4   3  10        6.94       -9.53      9.53 o 
  -3   3  10        0.16        6.95      8.89 o 
  -2   3  10       53.00       36.58     11.73 o 
  -1   3  10       69.08       55.96      7.74 o 
   0   3  10       80.20       63.75      7.18 o 
   1   3  10      119.05      112.14      7.75 o 
   2   3  10      461.12      417.40     11.92 o 
   3   3  10      383.89      381.53     12.24 o 
   4   3  10      278.31      283.35     14.71 o 
   5   3  10      755.97      723.85     29.54 o 
   6   3  10      520.43      561.91     41.00 o 
   7   3  10       80.99       79.96     25.61 o 
   8   3  10       19.04       35.65     25.23 o 
   9   3  10        0.30      -17.62     25.71 o 
  10   3  10        3.75       20.36     26.44 o 
  -4   4  10       24.27       22.48     12.39 o 
  -3   4  10       34.28       15.09     11.45 o 
  -2   4  10        9.94        6.59     10.68 o 
  -1   4  10       44.93       18.87     10.13 o 
   0   4  10      590.10      631.45     27.04 o 
   1   4  10       83.61       89.56      9.50 o 
   2   4  10      121.89      112.45      7.52 o 
   3   4  10      135.80      142.48      9.47 o 
   4   4  10       70.60       94.36     17.46 o 
   5   4  10      689.64      648.57     22.15 o 
   6   4  10      414.11      410.29     33.18 o 
   7   4  10       38.01       44.07     16.38 o 
   8   4  10        9.76        5.25     11.94 o 
   9   4  10        0.57      -11.77     11.77 o 
  10   4  10        1.96      -14.35     14.35 o 
  -4   5  10       17.78      -13.35     23.22 o 
  -3   5  10       11.91        9.38     11.97 o 
  -2   5  10      237.18      213.29     14.57 o 
  -1   5  10       20.81       10.72     10.69 o 
   0   5  10       27.91       11.02      9.42 o 
   1   5  10        1.09       -8.65      8.65 o 
   2   5  10       56.49       61.50     15.40 o 
   3   5  10      200.21      212.16     13.23 o 
   4   5  10      342.80      347.06     12.99 o 
   5   5  10       76.53       67.05      9.18 o 
   6   5  10       17.09       13.60     12.26 o 
   7   5  10       13.17       11.82     10.64 o 
   8   5  10       22.77       12.69     10.94 o 
   9   5  10       23.05       29.16     11.65 o 
  10   5  10        0.11       10.27     11.61 o 
  -3   6  10        2.28      -13.66     16.75 o 
  -2   6  10        8.65      -11.96     11.96 o 
  -1   6  10       34.31       19.36     11.62 o 
   0   6  10       90.14       67.44     14.48 o 
   1   6  10        0.23        4.66     11.33 o 
   2   6  10       31.33       27.96     14.11 o 
   3   6  10       75.47       51.58     14.31 o 
   4   6  10       58.29       50.89      9.33 o 
   5   6  10        7.05        0.92      8.60 o 
   6   6  10        2.96        9.63      9.39 o 
   7   6  10        3.02       -0.35      9.90 o 
   8   6  10       34.39       28.29     11.87 o 
   9   6  10       18.23       29.38     12.02 o 
  10   6  10        4.96       10.04     16.34 o 
  -2   7  10        4.46       21.11     16.46 o 
  -1   7  10        2.72       -1.19     14.90 o 
   0   7  10       12.04        0.77     20.66 o 
   1   7  10      172.94      186.72     26.67 o 
   2   7  10      141.14      152.80     17.27 o 
   3   7  10        5.75       11.00     14.39 o 
   4   7  10        7.73       -0.89     10.21 o 
   5   7  10      103.35      124.16     12.83 o 
   6   7  10      102.11      109.12     11.69 o 
   7   7  10       35.75       28.82     10.67 o 
   8   7  10       16.48       21.08     14.58 o 
   9   7  10        0.73      -12.31     12.31 o 
  -1   8  10       29.18       -6.02     22.38 o 
   0   8  10       38.54       51.11     22.28 o 
   1   8  10        1.07      -19.17     19.17 o 
   2   8  10        1.34      -15.82     15.82 o 
   3   8  10      129.44      148.14     17.94 o 
   4   8  10      113.42      131.03     31.14 o 
   5   8  10        8.26       36.71     17.21 o 
   6   8  10        0.63      -10.12     10.12 o 
   7   8  10        0.34        0.73     12.73 o 
   8   8  10        8.82       11.36     15.37 o 
   1   9  10        2.33      -15.22     21.44 o 
   2   9  10       30.56       32.51     34.20 o 
   3   9  10        0.20        2.79     16.59 o 
   4   9  10       38.68       44.92     19.61 o 
   5   9  10        4.54       -5.58     18.19 o 
   6   9  10        1.82      -10.99     33.45 o 
   7   9  10        4.79       -5.90     18.67 o 
   3  10  10        4.38       27.97     25.52 o 
   4  10  10       11.40       12.85     20.78 o 
   5  10  10       28.40       -0.04     60.32 o 
  -2  -8  11        0.96      -25.61     31.99 o 
  -1  -8  11        1.39        7.96     33.26 o 
   0  -8  11       26.71       38.90     24.26 o 
   1  -8  11       49.14      -17.33     33.29 o 
   2  -8  11        2.00      -31.64     33.01 o 
   3  -8  11        0.08       28.70     35.74 o 
  -3  -7  11       14.16      -30.27     30.27 o 
  -2  -7  11       53.22       18.76     31.16 o 
  -1  -7  11       50.83       12.65     31.00 o 
   0  -7  11        4.96      -12.48     21.41 o 
   1  -7  11       17.20      -21.21     21.21 o 
   2  -7  11       60.96      133.87     35.43 o 
   3  -7  11      157.96      192.55     36.92 o 
   4  -7  11       43.79       46.93     33.29 o 
   5  -7  11       13.05       19.96     41.97 o 
  -4  -6  11       66.17       64.12     13.65 o 
  -3  -6  11        2.96        5.98     13.91 o 
  -2  -6  11        4.20       -5.51     28.70 o 
  -1  -6  11       39.09       65.14     21.20 o 
   0  -6  11       96.41      120.73     22.06 o 
   1  -6  11      284.96      319.43     25.97 o 
   2  -6  11       75.27       77.61     21.08 o 
   3  -6  11       14.81       -5.20     18.06 o 
   4  -6  11       40.74       43.45     17.17 o 
   5  -6  11      158.55      204.04     21.67 o 
   6  -6  11       20.27       34.82     18.18 o 
  -5  -5  11        9.52      -12.06     14.09 o 
  -4  -5  11       76.80      100.22     13.03 o 
  -3  -5  11        3.42       11.42     11.24 o 
  -2  -5  11       10.37       16.50     12.56 o 
  -1  -5  11       12.83       30.46     20.97 o 
   0  -5  11       26.86        0.23     20.85 o 
   1  -5  11      104.63       62.11     35.38 o 
   2  -5  11        1.06       20.22     12.17 o 
   3  -5  11      128.06      152.86     15.30 o 
   4  -5  11       47.33       92.28     16.95 o 
   5  -5  11       40.08       44.72     16.47 o 
   6  -5  11       69.92       49.96     17.28 o 
   7  -5  11        3.79       -9.21     23.86 o 
  -5  -4  11        0.49      -11.59     11.59 o 
  -4  -4  11        0.85        2.60     11.24 o 
  -3  -4  11        1.66        5.57      9.62 o 
  -2  -4  11      109.07       97.32     11.72 o 
  -1  -4  11      166.20      152.37     12.75 o 
   0  -4  11       57.29       67.95     13.62 o 
   1  -4  11        1.44       -6.37     17.50 o 
   2  -4  11        9.38       -0.08     14.02 o 
   3  -4  11       83.74       56.71     12.55 o 
   4  -4  11      118.11      108.90     16.26 o 
   5  -4  11       74.18       75.60     16.04 o 
   6  -4  11       19.34       34.88     15.63 o 
   7  -4  11       36.52       26.46     15.67 o 
   8  -4  11       26.29       10.39     16.00 o 
  -5  -3  11       15.61       32.83     11.99 o 
  -4  -3  11       30.85       28.55      9.93 o 
  -3  -3  11       43.31       56.43     16.46 o 
  -2  -3  11       54.52       67.32     10.85 o 
  -1  -3  11        5.34        9.43      8.71 o 
   0  -3  11      205.76      209.33     12.93 o 
   1  -3  11      129.52      148.83     11.21 o 
   2  -3  11        3.66       -5.49     10.30 o 
   3  -3  11        9.11       -3.85     11.54 o 
   4  -3  11       48.66       76.84     12.31 o 
   5  -3  11      178.51      195.16     17.81 o 
   6  -3  11       77.63       49.96     15.03 o 
   7  -3  11       16.32       -3.24     34.79 o 
   8  -3  11        0.16       14.08     14.64 o 
  -5  -2  11        0.09       -9.53     11.04 o 
  -4  -2  11        1.43       -1.64      9.27 o 
  -3  -2  11        0.22       -7.85      8.67 o 
  -2  -2  11       73.35       83.08     10.63 o 
  -1  -2  11       31.04       45.62      8.77 o 
   0  -2  11        7.23        0.82      9.12 o 
   1  -2  11      145.06      135.01      9.17 o 
   2  -2  11        0.09       -9.45      9.45 o 
   3  -2  11      136.81      142.30     13.19 o 
   4  -2  11        8.55       14.90     10.73 o 
   5  -2  11        5.10        2.58     12.59 o 
   6  -2  11        2.65       -1.43     13.15 o 
   7  -2  11        0.95        4.41     24.05 o 
   8  -2  11       44.67       71.74     16.08 o 
   9  -2  11        4.28      -12.48     14.82 o 
  -5  -1  11        1.13       -9.51      9.51 o 
  -4  -1  11        8.45        7.16      9.15 o 
  -3  -1  11        1.03       -2.98      8.88 o 
  -2  -1  11       60.36       60.53      9.03 o 
  -1  -1  11      146.89      144.08      9.10 o 
   0  -1  11       32.74       23.92      7.86 o 
   1  -1  11       44.66       38.58      7.66 o 
   2  -1  11      240.16      213.22     10.17 o 
   3  -1  11      165.17      154.13     13.06 o 
   4  -1  11      291.74      283.19     15.35 o 
   5  -1  11       84.01       74.20     13.75 o 
   6  -1  11        0.65       -9.06     17.27 o 
   7  -1  11       38.84       24.25     13.43 o 
   8  -1  11       43.08       14.92     14.00 o 
   9  -1  11       24.41       14.42     14.11 o 
  -5   0  11        4.75        3.64     10.19 o 
  -4   0  11       22.66       35.26      9.84 o 
  -3   0  11       22.41       29.72     10.84 o 
  -2   0  11       27.78       20.68      8.41 o 
  -1   0  11       34.56       31.37      7.63 o 
   0   0  11      300.52      334.34     12.69 o 
   1   0  11       43.86       70.54      6.91 o 
   2   0  11      180.68      175.42      9.53 o 
   3   0  11       90.22      110.45     11.94 o 
   4   0  11       20.68        6.45     10.51 o 
   5   0  11      224.05      256.04     14.82 o 
   6   0  11      130.76      133.19     15.75 o 
   7   0  11       73.37       83.89     14.75 o 
   8   0  11       45.39       44.44     14.43 o 
   9   0  11        8.04        7.02     13.91 o 
  -5   1  11        1.10       -7.31     10.26 o 
  -4   1  11       21.14       13.26      9.74 o 
  -3   1  11       14.50       10.38      8.96 o 
  -2   1  11       70.18       84.26      9.60 o 
  -1   1  11       24.68       36.36      7.67 o 
   0   1  11        0.44       -6.60      6.60 o 
   1   1  11       29.33       26.21      6.05 o 
   2   1  11      136.62      127.03      7.16 o 
   3   1  11      290.78      332.24     16.36 o 
   4   1  11       96.83      118.95     12.25 o 
   5   1  11      189.89      200.70     20.87 o 
   6   1  11      206.34      197.01     16.71 o 
   7   1  11        0.12        3.45     12.06 o 
   8   1  11      475.78      504.82     53.74 o 
   9   1  11        6.67      -13.08     13.08 o 
  10   1  11       93.77       81.23     16.23 o 
  -4   2  11        4.26       -7.37      9.89 o 
  -3   2  11        0.15        1.07      9.08 o 
  -2   2  11       47.84       43.73      9.21 o 
  -1   2  11      408.04      402.15     13.46 o 
   0   2  11        8.04       11.39      6.78 o 
   1   2  11       25.04       25.39      6.28 o 
   2   2  11       50.45       51.15      7.83 o 
   3   2  11        7.96       -0.58      9.68 o 
   4   2  11     1035.06     1011.61     27.80 o 
   5   2  11       17.93       22.99     10.65 o 
   6   2  11      384.29      347.92     20.35 o 
   7   2  11       77.56       53.32     13.81 o 
   8   2  11      252.15      194.24     39.47 o 
   9   2  11      109.36      100.52     15.83 o 
  10   2  11        0.31        9.04     16.07 o 
  -4   3  11        1.08        8.40     10.63 o 
  -3   3  11       92.57      114.27     11.17 o 
  -2   3  11        2.39        5.35      8.93 o 
  -1   3  11        4.85       -9.45      9.45 o 
   0   3  11        0.96       -1.88      8.68 o 
   1   3  11       44.19       40.42      8.91 o 
   2   3  11     1003.21     1041.11     19.84 o 
   3   3  11       21.59       -6.62      9.60 o 
   4   3  11       52.23       58.26     11.16 o 
   5   3  11      108.79      109.36     12.32 o 
   6   3  11      109.65      103.12     15.06 o 
   7   3  11      208.60      234.79     18.34 o 
   8   3  11       25.82      -24.72     26.28 o 
   9   3  11       10.40        4.08     13.90 o 
  10   3  11       23.17       41.16     15.48 o 
  -3   4  11        6.15       -6.70     15.32 o 
  -2   4  11        0.28      -11.21     11.21 o 
  -1   4  11       34.67       35.45     15.63 o 
   0   4  11      195.56      208.46     12.24 o 
   1   4  11       22.87       14.34      8.95 o 
   2   4  11        7.85       13.06     12.92 o 
   3   4  11       59.47       74.68     10.55 o 
   4   4  11       43.89       38.92      9.92 o 
   5   4  11       12.81       19.88     17.15 o 
   6   4  11        5.10       33.32     26.22 o 
   7   4  11       42.39       67.00     27.84 o 
   8   4  11      102.10      102.01     29.53 o 
   9   4  11       45.15       49.67     29.82 o 
  10   4  11        0.55       -8.63     29.66 o 
  -3   5  11        1.46      -12.78     12.78 o 
  -2   5  11        0.98       -7.87     12.32 o 
  -1   5  11       62.97       55.95     13.34 o 
   0   5  11        1.09       -5.58     10.99 o 
   1   5  11        4.26        7.32     11.00 o 
   2   5  11        4.96        0.52     13.78 o 
   3   5  11       51.69       52.54     10.44 o 
   4   5  11      190.00      177.46     16.86 o 
   5   5  11       48.60       45.37     11.75 o 
   6   5  11        1.84       -2.47     13.87 o 
   7   5  11       10.60       28.18     11.59 o 
   8   5  11       20.95        4.69     11.69 o 
   9   5  11       15.30        9.96     12.23 o 
  -2   6  11        1.71       -1.98     14.33 o 
  -1   6  11        3.21      -14.65     14.65 o 
   0   6  11       13.57       -4.27     13.91 o 
   1   6  11       57.29       56.57     16.63 o 
   2   6  11       21.47       22.31     15.06 o 
   3   6  11       85.13       88.41     16.07 o 
   4   6  11       93.79       79.91     15.56 o 
   5   6  11       33.26       26.73     10.28 o 
   6   6  11      123.40      120.13     12.11 o 
   7   6  11       74.02       73.23     11.30 o 
   8   6  11       13.12      -10.43     10.43 o 
   9   6  11        0.77        0.04     12.35 o 
  -1   7  11       13.71        1.56     21.71 o 
   0   7  11        0.13      -13.45     20.20 o 
   1   7  11        0.50        6.55     19.64 o 
   2   7  11       14.50       10.80     16.03 o 
   3   7  11       63.12       64.33     16.77 o 
   4   7  11       40.25       46.92     24.73 o 
   5   7  11       19.05       37.92     14.94 o 
   6   7  11       41.76       49.45     11.52 o 
   7   7  11       15.91       14.92     10.85 o 
   8   7  11        9.78        4.33     12.99 o 
   9   7  11       12.58       19.68     13.60 o 
   0   8  11        0.58       -1.83     22.53 o 
   1   8  11        5.33      -25.37     27.51 o 
   2   8  11        1.86      -15.12     17.00 o 
   3   8  11       45.32       60.84     17.53 o 
   4   8  11        0.21      -17.37     17.37 o 
   5   8  11       17.06       14.75     18.48 o 
   6   8  11        9.46       19.60     13.22 o 
   7   8  11        2.10      -13.38     13.38 o 
   8   8  11       17.82       -1.43     13.85 o 
   2   9  11       41.81       55.50     22.92 o 
   3   9  11        7.55       22.99     18.14 o 
   4   9  11        7.80      -18.89     18.89 o 
   5   9  11        2.43        7.07     19.57 o 
   6   9  11       59.73       68.70     20.48 o 
   0  -8  12        3.85      -10.96     32.91 o 
   1  -8  12       25.87       52.15     36.99 o 
  -2  -7  12       14.17        3.79     33.01 o 
  -1  -7  12       65.68       34.37     33.83 o 
   0  -7  12       11.81      -10.37     23.02 o 
   1  -7  12       17.75       41.60     23.76 o 
   2  -7  12        9.75       37.47     34.88 o 
   3  -7  12       14.82      -10.23     35.01 o 
   4  -7  12       36.64       46.67     36.73 o 
  -3  -6  12       52.52       54.97     21.14 o 
  -2  -6  12        0.15       -7.45     31.54 o 
  -1  -6  12       36.95       27.91     31.13 o 
   0  -6  12       18.63        5.78     21.42 o 
   1  -6  12        0.01      -20.99     20.99 o 
   2  -6  12       13.97       -3.45     21.68 o 
   3  -6  12       13.22       62.03     33.87 o 
   4  -6  12        6.31      -12.84     32.91 o 
   5  -6  12        3.72      -17.61     17.61 o 
  -4  -5  12        0.63       -7.68     12.31 o 
  -3  -5  12       67.84       79.30     20.78 o 
  -2  -5  12      110.10      124.32     24.89 o 
  -1  -5  12        9.69       21.38     28.77 o 
   0  -5  12        1.09      -20.00     20.00 o 
   1  -5  12       35.89       22.22     26.94 o 
   2  -5  12      201.45      196.37     23.82 o 
   3  -5  12      130.49      101.76     32.46 o 
   4  -5  12        6.15        0.39     15.44 o 
   5  -5  12       19.78        7.22     27.25 o 
   6  -5  12        3.87       -4.35     24.40 o 
  -4  -4  12       45.65       55.18     15.21 o 
  -3  -4  12        0.59       11.59     10.28 o 
  -2  -4  12       14.93       12.81     11.09 o 
  -1  -4  12       47.19       57.89     17.02 o 
   0  -4  12      288.88      361.43     26.82 o 
   1  -4  12      110.97      129.35     22.16 o 
   2  -4  12       17.28        4.26     19.63 o 
   3  -4  12        8.50       -7.63     12.17 o 
   4  -4  12       21.63       14.41     14.98 o 
   5  -4  12       65.30       57.62     16.59 o 
   6  -4  12       11.38       14.33     25.39 o 
   7  -4  12        0.76       -9.34     16.28 o 
  -4  -3  12       31.10       43.30     12.49 o 
  -3  -3  12       34.56       52.95     10.61 o 
  -2  -3  12       79.33       99.74     10.67 o 
  -1  -3  12       12.60       24.09      9.65 o 
   0  -3  12        2.00      -12.28     12.28 o 
   1  -3  12       19.23        3.18     18.99 o 
   2  -3  12      128.11      139.20     14.43 o 
   3  -3  12       91.34      140.28     18.91 o 
   4  -3  12        1.09        0.40     13.84 o 
   5  -3  12       55.36       31.62     15.31 o 
   6  -3  12        0.72        4.88     15.39 o 
   7  -3  12       80.42       59.94     16.90 o 
   8  -3  12        3.25        0.20     20.90 o 
  -4  -2  12        7.70        5.29     10.20 o 
  -3  -2  12       18.09       25.23     12.32 o 
  -2  -2  12       69.35       79.29     13.91 o 
  -1  -2  12       69.68       69.67     11.16 o 
   0  -2  12        1.29       -8.83      8.83 o 
   1  -2  12        1.93       -1.94     22.83 o 
   2  -2  12       91.19      100.88     18.74 o 
   3  -2  12      647.73      673.93     28.83 o 
   4  -2  12       51.15       61.27     16.62 o 
   5  -2  12       25.38       26.26     14.79 o 
   6  -2  12       63.98       33.47     25.23 o 
   7  -2  12       69.76       50.97     16.12 o 
   8  -2  12       19.31       -0.19     15.46 o 
  -4  -1  12        5.07       -1.75     10.19 o 
  -3  -1  12        2.30        8.38      9.64 o 
  -2  -1  12        3.05       -2.65      8.95 o 
  -1  -1  12        2.09       -4.08      8.51 o 
   0  -1  12       58.22       76.67     12.82 o 
   1  -1  12      379.71      377.19     13.34 o 
   2  -1  12        2.15       17.55     10.90 o 
   3  -1  12       14.93        9.71     12.61 o 
   4  -1  12      162.24      172.93     14.26 o 
   5  -1  12      111.82      136.44     24.34 o 
   6  -1  12       62.32       69.86     15.15 o 
   7  -1  12       20.34      -13.58     13.58 o 
   8  -1  12        2.26        5.39     14.82 o 
   9  -1  12       19.38       24.66     15.80 o 
  -4   0  12        0.25        7.07     10.33 o 
  -3   0  12        1.25       -5.11      9.47 o 
  -2   0  12       81.21       97.30     10.23 o 
  -1   0  12      132.90      155.98     10.44 o 
   0   0  12      110.88      109.71     12.96 o 
   1   0  12       10.97       16.41      7.65 o 
   2   0  12      240.60      249.46     11.83 o 
   3   0  12        1.13      -10.21     10.21 o 
   4   0  12       17.77       30.79     11.43 o 
   5   0  12       21.86       34.14     13.74 o 
   6   0  12       36.02       30.35     13.56 o 
   7   0  12      110.54      125.44     17.21 o 
   8   0  12        4.77      -17.98     18.92 o 
   9   0  12        0.43      -11.21     14.90 o 
  -4   1  12       20.22       25.68     10.69 o 
  -3   1  12        0.59        2.57      9.62 o 
  -2   1  12      224.39      227.11     13.14 o 
  -1   1  12        0.20       -3.77      8.30 o 
   0   1  12      102.13      101.08     11.54 o 
   1   1  12      131.03      112.27      8.87 o 
   2   1  12      435.70      361.30     17.72 o 
   3   1  12      128.88      138.23     19.93 o 
   4   1  12       13.51       -1.84     10.70 o 
   5   1  12       21.60       31.91     13.08 o 
   6   1  12      135.47      102.85     15.48 o 
   7   1  12        9.55      -12.85     13.25 o 
   8   1  12        1.04       -4.39     13.83 o 
   9   1  12        0.86       21.89     33.59 o 
  -4   2  12       91.52       80.57     11.86 o 
  -3   2  12       13.11        3.84      9.98 o 
  -2   2  12      127.67      123.61     11.03 o 
  -1   2  12       15.22       15.01     10.60 o 
   0   2  12      352.13      361.43     22.93 o 
   1   2  12      347.91      341.52     13.59 o 
   2   2  12       37.19       41.28     18.61 o 
   3   2  12        3.58        9.77     10.90 o 
   4   2  12      368.67      350.73     17.83 o 
   5   2  12       59.90       89.36     14.99 o 
   6   2  12      104.52      125.99     16.39 o 
   7   2  12        1.36        1.50     24.31 o 
   8   2  12       21.42      -13.71     13.71 o 
   9   2  12       21.86       13.43     15.26 o 
  -3   3  12        2.11      -12.16     12.16 o 
  -2   3  12      113.20      145.35     18.81 o 
  -1   3  12       95.67      104.60     12.64 o 
   0   3  12       26.40       25.52     11.95 o 
   1   3  12        3.39       -4.94     10.79 o 
   2   3  12      139.89      157.03     24.49 o 
   3   3  12      102.19      114.26     20.36 o 
   4   3  12      128.77      141.24     14.06 o 
   5   3  12       24.18        8.49     12.72 o 
   6   3  12        9.58        2.39     13.13 o 
   7   3  12       16.49       22.04     14.36 o 
   8   3  12       69.38       48.17     15.59 o 
   9   3  12        0.81        3.89     23.69 o 
  -3   4  12        1.59      -11.18     13.01 o 
  -2   4  12       41.01       65.88     13.46 o 
  -1   4  12        5.69        2.60     11.44 o 
   0   4  12       16.90       15.39     19.96 o 
   1   4  12       13.73       20.37     14.97 o 
   2   4  12        0.68      -13.51     13.51 o 
   3   4  12      141.34      130.28     16.41 o 
   4   4  12       41.24       34.76     10.41 o 
   5   4  12        0.38       -7.66     14.80 o 
   6   4  12       57.51       95.83     16.40 o 
   7   4  12       79.83       87.18     16.36 o 
   8   4  12       90.63      114.28     32.34 o 
   9   4  12        3.68       30.65     31.54 o 
  -2   5  12        1.05      -15.77     15.77 o 
  -1   5  12       14.01       17.52     14.88 o 
   0   5  12       23.87       18.76     19.23 o 
   1   5  12       91.05      115.31     16.85 o 
   2   5  12       43.59       45.73     18.50 o 
   3   5  12       33.68       45.67     15.34 o 
   4   5  12       20.08        6.44     10.50 o 
   5   5  12      186.46      195.41     13.42 o 
   6   5  12      235.02      215.00     17.22 o 
   7   5  12       29.59       17.36     23.29 o 
   8   5  12        1.60       10.07     18.73 o 
   9   5  12        5.53       15.03     19.08 o 
  -1   6  12        1.68      -31.76     31.76 o 
   0   6  12        3.13        3.85     22.59 o 
   1   6  12        3.64      -18.79     18.79 o 
   2   6  12        3.54       -2.74     16.17 o 
   3   6  12       91.47      133.83     17.79 o 
   4   6  12       13.52        9.35     17.10 o 
   5   6  12       25.08       33.44     18.02 o 
   6   6  12        5.60      -13.62     13.62 o 
   7   6  12        8.02       24.26     13.34 o 
   8   6  12      112.15      103.49     14.51 o 
   9   6  12        9.30       -1.38     13.45 o 
   0   7  12        7.48      -11.72     22.86 o 
   1   7  12       24.33       20.53     21.50 o 
   2   7  12        2.58      -16.92     16.92 o 
   3   7  12        3.69      -16.52     16.52 o 
   4   7  12       31.94       31.47     18.24 o 
   5   7  12        0.83       -7.27     17.89 o 
   6   7  12        4.66       -7.17     17.74 o 
   7   7  12        4.24       -4.26     11.63 o 
   8   7  12        5.78       -2.43     13.50 o 
   1   8  12        9.66       10.42     28.45 o 
   2   8  12       22.94        0.20     22.13 o 
   3   8  12        3.14       23.90     17.96 o 
   4   8  12       51.53       78.23     30.30 o 
   5   8  12      187.82      222.30     24.12 o 
   6   8  12        3.86        7.75     18.99 o 
   7   8  12        4.38       23.95     19.93 o 
   0  -7  13        0.46       -1.08     33.39 o 
   1  -7  13        0.12        1.00     24.42 o 
   2  -7  13        0.02       10.93     37.53 o 
  -2  -6  13        1.37      -20.00     20.24 o 
  -1  -6  13        4.27       26.12     32.69 o 
   0  -6  13       37.30       -4.08     31.00 o 
   1  -6  13       57.53       94.21     25.14 o 
   2  -6  13       19.92      -15.58     34.18 o 
   3  -6  13       54.81       70.73     36.86 o 
   4  -6  13       24.78       37.62     35.33 o 
  -3  -5  13       34.33       49.06     25.33 o 
  -2  -5  13       12.66        0.08     31.52 o 
  -1  -5  13       69.50       51.99     33.13 o 
   0  -5  13       12.34       27.61     23.12 o 
   1  -5  13       32.58       58.17     23.39 o 
   2  -5  13       22.22       38.11     27.03 o 
   3  -5  13        2.86      -19.94     32.72 o 
   4  -5  13       59.11       89.17     35.24 o 
   5  -5  13       40.33       43.51     19.13 o 
   6  -5  13        0.50       18.78     18.84 o 
  -3  -4  13       31.57       22.94     14.68 o 
  -2  -4  13        0.15       -7.27     18.25 o 
  -1  -4  13        4.67       11.22     17.83 o 
   0  -4  13        0.52      -19.27     21.33 o 
   1  -4  13        3.59      -14.65     21.03 o 
   2  -4  13      104.50      105.21     22.66 o 
   3  -4  13       46.53      107.78     33.80 o 
   4  -4  13        1.65      -10.98     15.45 o 
   5  -4  13        2.38       -5.96     16.32 o 
   6  -4  13       15.70       21.00     26.03 o 
   7  -4  13        1.25        1.08     17.71 o 
  -3  -3  13       22.74       39.27     11.22 o 
  -2  -3  13       24.61       10.54     16.20 o 
  -1  -3  13        5.38        1.14     17.75 o 
   0  -3  13        5.17       -1.28     20.90 o 
   1  -3  13        3.20       18.29     20.35 o 
   2  -3  13      185.91      222.84     46.75 o 
   3  -3  13       96.90      134.21     22.55 o 
   4  -3  13        8.44       -3.87     15.16 o 
   5  -3  13       11.76       24.47     15.73 o 
   6  -3  13       23.04       15.79     16.32 o 
   7  -3  13       23.83       23.73     41.30 o 
  -3  -2  13        0.31        6.90     10.55 o 
  -2  -2  13       11.74       -1.51     12.83 o 
  -1  -2  13        5.28      -11.55     11.55 o 
   0  -2  13      114.98      119.29     15.47 o 
   1  -2  13       54.13       64.46     21.01 o 
   2  -2  13        0.87        4.37     20.61 o 
   3  -2  13       10.98       -0.90     12.28 o 
   4  -2  13       26.67       36.97     15.73 o 
   5  -2  13      160.40      181.44     19.54 o 
   6  -2  13       39.35       18.53     15.77 o 
   7  -2  13       17.10       25.65     16.52 o 
   8  -2  13        0.44      -15.98     15.98 o 
  -3  -1  13       10.84       16.41     11.41 o 
  -2  -1  13       25.05       38.16     10.31 o 
  -1  -1  13        1.82       -9.06      9.06 o 
   0  -1  13        4.49       -1.72     10.24 o 
   1  -1  13       37.05       31.05     14.23 o 
   2  -1  13        4.45       53.52     20.19 o 
   3  -1  13      238.47      269.06     17.02 o 
   4  -1  13       32.93       38.38     12.95 o 
   5  -1  13       78.55       57.88     18.05 o 
   6  -1  13        1.57      -13.93     13.93 o 
   7  -1  13       45.62       80.88     18.13 o 
   8  -1  13       51.34       46.06     42.63 o 
  -3   0  13       73.61       57.31     18.34 o 
  -2   0  13        3.25        2.07     11.80 o 
  -1   0  13        0.53       11.50      9.21 o 
   0   0  13        5.08       -6.43      9.11 o 
   1   0  13       15.66       -9.24     19.43 o 
   2   0  13       18.55       27.84     19.94 o 
   3   0  13      104.63       87.57     13.62 o 
   4   0  13       75.34       62.08     13.00 o 
   5   0  13        8.15      -10.07     26.65 o 
   6   0  13        3.15       26.97     14.66 o 
   7   0  13        3.03        4.71     24.28 o 
   8   0  13       27.81       21.35     17.27 o 
   9   0  13        1.20       -6.40     16.26 o 
  -3   1  13        3.90      -12.07     12.07 o 
  -2   1  13        1.10       -6.53     20.33 o 
  -1   1  13        2.41       -9.02     10.93 o 
   0   1  13       40.42       49.20     12.50 o 
   1   1  13       13.12       43.47     15.29 o 
   2   1  13        5.10        9.05     19.40 o 
   3   1  13      102.13       61.92     16.30 o 
   4   1  13      140.05      119.23     22.64 o 
   5   1  13       81.57       99.57     16.50 o 
   6   1  13       59.44       57.67     16.21 o 
   7   1  13        5.01       -4.23     14.96 o 
   8   1  13        3.93        0.53     15.58 o 
   9   1  13        4.78       -5.30     19.75 o 
  -3   2  13       10.37       14.31     12.98 o 
  -2   2  13       51.95       81.05     19.57 o 
  -1   2  13        5.51       -6.84     11.28 o 
   0   2  13       31.16       22.81     13.55 o 
   1   2  13       13.98       -1.72     14.49 o 
   2   2  13      181.81      185.49     17.93 o 
   3   2  13       90.99       93.60     20.90 o 
   4   2  13        3.10        7.11     11.69 o 
   5   2  13       10.90       -2.70     34.17 o 
   6   2  13       14.12       25.05     31.13 o 
   7   2  13       10.00        7.96     14.42 o 
   8   2  13        8.87        5.24     15.27 o 
   9   2  13        2.86        4.40     20.18 o 
  -2   3  13       58.51       43.90     13.37 o 
  -1   3  13        0.78       -1.52     14.16 o 
   0   3  13       45.18       58.56     14.63 o 
   1   3  13        3.44      -14.69     14.69 o 
   2   3  13       17.83       15.13     14.53 o 
   3   3  13        3.90      -13.75     14.57 o 
   4   3  13        0.42       16.93     11.83 o 
   5   3  13        9.47        2.99     14.36 o 
   6   3  13        0.06       12.65     14.72 o 
   7   3  13       45.74       41.32     18.10 o 
   8   3  13        0.68       10.66     15.59 o 
   9   3  13        0.01        7.29     15.99 o 
  -2   4  13        5.17        4.88     15.78 o 
  -1   4  13       28.10       17.12     15.36 o 
   0   4  13       57.62       61.50     20.78 o 
   1   4  13        0.45       -9.20     15.20 o 
   2   4  13        7.54        3.50     15.31 o 
   3   4  13        0.49        0.86     26.30 o 
   4   4  13       48.55       48.93     15.71 o 
   5   4  13      199.91      159.50     18.61 o 
   6   4  13       53.72       85.51     16.86 o 
   7   4  13        5.07        2.20     15.27 o 
   8   4  13        1.24       -9.28     15.05 o 
   9   4  13       55.28       47.28     39.09 o 
  -1   5  13        0.09        1.78     21.39 o 
   0   5  13        0.07      -20.03     20.03 o 
   1   5  13        8.97       -5.08     19.69 o 
   2   5  13       23.70       27.36     16.37 o 
   3   5  13       30.99       46.26     16.68 o 
   4   5  13       65.04       97.62     30.26 o 
   5   5  13       12.51       26.44     12.77 o 
   6   5  13       14.93        6.16     11.22 o 
   7   5  13       73.18      105.90     18.71 o 
   8   5  13       10.87       -2.79     15.50 o 
   9   5  13        1.82      -18.45     18.45 o 
   0   6  13        0.71      -14.20     22.05 o 
   1   6  13        6.01       31.78     21.87 o 
   2   6  13        0.74      -16.77     16.77 o 
   3   6  13        0.16        5.27     21.08 o 
   4   6  13        2.25        3.21     16.53 o 
   5   6  13       23.64       40.38     19.85 o 
   6   6  13        2.60        2.42     13.34 o 
   7   6  13        5.11      -10.87     15.22 o 
   8   6  13       40.56       47.37     16.50 o 
   1   7  13       13.54       -4.27     22.58 o 
   2   7  13        5.53        6.42     23.22 o 
   3   7  13        0.48        3.39     17.96 o 
   4   7  13       24.08       47.43     41.81 o 
   5   7  13        2.91       -7.43     37.56 o 
   6   7  13      121.67      128.22     22.72 o 
   7   7  13       79.13       87.65     21.34 o 
   3   8  13       13.44      -18.10     25.65 o 
   4   8  13       33.17       53.13     32.29 o 
   5   8  13       16.29       39.31     21.40 o 
   6   8  13       17.76       34.76     25.65 o 
   0  -6  14       13.02       26.57     35.17 o 
   1  -6  14        1.13      -13.06     36.59 o 
   2  -6  14        1.30        7.65     37.43 o 
   3  -6  14       19.43       49.64     38.96 o 
  -1  -5  14       10.61      -11.01     20.50 o 
   0  -5  14        4.88      -15.83     32.91 o 
   1  -5  14       40.99       82.51     25.66 o 
   2  -5  14       35.77       89.71     38.42 o 
   3  -5  14        5.86       33.20     37.02 o 
   4  -5  14        2.31      -11.82     35.36 o 
   5  -5  14        0.34      -34.69     34.69 o 
  -2  -4  14       12.09       -6.59     14.96 o 
  -1  -4  14        5.46       28.92     19.61 o 
   0  -4  14        4.33      -16.22     31.83 o 
   1  -4  14       24.93       11.72     23.54 o 
   2  -4  14       27.92       -4.95     22.84 o 
   3  -4  14       10.44       23.03     34.98 o 
   4  -4  14        0.88       -8.89     34.63 o 
   5  -4  14        0.54      -33.48     33.48 o 
   6  -4  14       22.04      -15.73     18.33 o 
  -2  -3  14       12.74       38.14     15.21 o 
  -1  -3  14       43.75       40.17     32.50 o 
   0  -3  14       20.25        6.65     17.10 o 
   1  -3  14       11.90        7.29     22.60 o 
   2  -3  14        6.36      -12.14     21.86 o 
   3  -3  14        1.32       17.01     32.46 o 
   4  -3  14      173.28      244.80     38.84 o 
   5  -3  14       87.40       94.45     19.54 o 
   6  -3  14       14.78      -13.12     18.97 o 
   7  -3  14        2.04        0.37     18.25 o 
  -2  -2  14       10.09       18.24     16.07 o 
  -1  -2  14        6.24       30.64     24.28 o 
   0  -2  14        5.91        2.40     22.30 o 
   1  -2  14       11.66        7.54     14.16 o 
   2  -2  14      154.90      202.45     25.62 o 
   3  -2  14       85.78      105.14     22.76 o 
   4  -2  14       46.34        2.74     34.17 o 
   5  -2  14        0.72      -14.83     14.83 o 
   6  -2  14       77.67       76.66     18.49 o 
   7  -2  14        7.97        3.87     30.27 o 
  -2  -1  14        1.62        3.04     11.80 o 
  -1  -1  14       16.17      -11.07     36.02 o 
   0  -1  14       11.48        1.43     30.55 o 
   1  -1  14        6.13      -16.32     23.22 o 
   2  -1  14       91.55       62.12     22.65 o 
   3  -1  14        7.98      -10.13     26.04 o 
   4  -1  14       47.47       43.94     21.06 o 
   5  -1  14       16.36       20.50     18.67 o 
   6  -1  14       32.62       32.29     17.23 o 
   7  -1  14       57.02       31.04     17.62 o 
   8  -1  14        2.81        0.16     17.59 o 
  -2   0  14        1.44        0.50     28.91 o 
  -1   0  14       41.59       37.53     19.82 o 
   0   0  14       71.44       97.52     28.31 o 
   1   0  14       21.04       15.31     21.55 o 
   2   0  14        9.89       16.04     20.80 o 
   3   0  14        2.32      -23.61     23.61 o 
   4   0  14       69.44      113.91     31.08 o 
   5   0  14      119.49      125.52     18.36 o 
   6   0  14       62.07       67.63     44.68 o 
   7   0  14        0.50       -9.39     28.58 o 
   8   0  14        4.39       13.72     16.52 o 
  -2   1  14       10.27       12.78     15.25 o 
  -1   1  14        0.59       23.22     34.12 o 
   0   1  14        3.65      -11.31     18.49 o 
   1   1  14        9.84       17.08     15.82 o 
   2   1  14       29.63       14.69     22.75 o 
   3   1  14       19.82       55.25     36.35 o 
   4   1  14        2.99       -8.85     12.30 o 
   5   1  14        2.67       18.42     20.68 o 
   6   1  14       30.95       61.73     16.99 o 
   7   1  14       80.85       57.09     17.86 o 
   8   1  14        5.21       26.03     16.91 o 
  -2   2  14       12.98       34.42     20.29 o 
  -1   2  14       13.00       24.61     30.66 o 
   0   2  14        8.50        7.50     35.97 o 
   1   2  14        0.00        2.44     26.70 o 
   2   2  14       22.95       -1.66     15.36 o 
   3   2  14       70.34       65.54     22.42 o 
   4   2  14       42.91       57.37     21.64 o 
   5   2  14       91.60      122.12     18.03 o 
   6   2  14        3.68        8.28     15.57 o 
   7   2  14        4.07        3.40     15.93 o 
   8   2  14        0.98       -7.23     20.61 o 
  -1   3  14        1.91       10.29     51.29 o 
   0   3  14       55.31       76.06     21.26 o 
   1   3  14       71.72       48.66     26.81 o 
   2   3  14        2.07        4.17     15.64 o 
   3   3  14        0.37       -2.32     15.52 o 
   4   3  14       73.48       40.66     21.97 o 
   5   3  14       36.28       41.63     22.71 o 
   6   3  14       13.41       12.68     15.82 o 
   7   3  14        0.58        3.32     23.69 o 
   8   3  14       15.66       27.34     22.67 o 
  -1   4  14        6.64       -2.34     22.08 o 
   0   4  14       13.80       -6.21     20.80 o 
   1   4  14        6.51        5.62     26.81 o 
   2   4  14       60.99       96.31     20.54 o 
   3   4  14        4.78        4.34     16.62 o 
   4   4  14        1.00      -15.97     15.97 o 
   5   4  14       20.08        7.65     32.18 o 
   6   4  14       17.18       42.30     16.92 o 
   7   4  14       82.59      101.70     25.74 o 
   8   4  14       33.06       71.51     18.96 o 
   0   5  14       15.07       11.21     22.18 o 
   1   5  14        1.23        2.38     23.67 o 
   2   5  14        1.28      -10.95     17.43 o 
   3   5  14       25.96       15.31     16.96 o 
   4   5  14        1.11       -6.17     19.68 o 
   5   5  14       10.30        7.84     19.86 o 
   6   5  14       77.36       26.20     20.51 o 
   7   5  14       15.08      -13.84     16.48 o 
   8   5  14       18.16       25.28     19.71 o 
   1   6  14        0.71       12.57     22.98 o 
   2   6  14       29.95       25.86     22.42 o 
   3   6  14       24.64       21.47     18.41 o 
   4   6  14        4.47      -19.91     19.91 o 
   5   6  14       93.69       97.84     22.50 o 
   6   6  14       10.49       23.19     21.53 o 
   7   6  14       68.55       81.38     17.51 o 
   3   7  14       99.39       85.56     25.06 o 
   4   7  14        0.21       -7.08     20.94 o 
   5   7  14       34.82        2.51     21.02 o 
   6   7  14       11.36       31.28     26.76 o 
   2  -5  15       39.23       18.80     39.60 o 
   0  -4  15       36.11       85.13     21.86 o 
   1  -4  15        1.24      -22.33     33.87 o 
   2  -4  15        0.66      -18.65     24.60 o 
   3  -4  15       31.39       48.17     38.96 o 
   4  -4  15       43.60       82.16     39.57 o 
  -1  -3  15        4.14      -17.64     20.74 o 
   0  -3  15        0.12       30.01     35.43 o 
   1  -3  15       45.79      124.34     26.27 o 
   2  -3  15       59.47      120.54     25.58 o 
   3  -3  15        2.01       15.13     35.01 o 
   4  -3  15       21.30       58.68     35.68 o 
   5  -3  15        1.43       28.93     35.08 o 
   6  -3  15       23.50       15.83     23.19 o 
  -1  -2  15       12.43       30.90     21.32 o 
   0  -2  15       27.02       44.67     36.10 o 
   1  -2  15        3.44      -19.12     23.31 o 
   2  -2  15       62.89       72.55     30.90 o 
   3  -2  15       10.19        5.99     34.88 o 
   4  -2  15       32.02       72.22     35.71 o 
   5  -2  15        2.09      -15.36     34.15 o 
   6  -2  15       13.58       11.09     18.20 o 
  -1  -1  15        0.57       15.55     20.61 o 
   0  -1  15       39.71       30.39     30.20 o 
   1  -1  15       15.25      -14.06     30.71 o 
   2  -1  15        1.48       29.26     23.48 o 
   3  -1  15       34.68       28.53     23.23 o 
   4  -1  15       97.51      115.17     36.35 o 
   5  -1  15       25.83       62.54     35.71 o 
   6  -1  15        8.65       -4.96     17.22 o 
   7  -1  15        2.26       -7.32     17.58 o 
  -1   0  15        3.27        8.55     20.66 o 
   0   0  15        0.33      -19.96     19.96 o 
   1   0  15       22.59      -24.79     32.21 o 
   2   0  15       57.11      114.81     25.11 o 
   3   0  15        7.04      -14.33     28.50 o 
   4   0  15       40.60       20.29     32.72 o 
   5   0  15        4.35       28.54     34.18 o 
   6   0  15       40.01       57.42     18.47 o 
   7   0  15        1.67       31.13     33.64 o 
  -1   1  15       26.66       29.44     32.94 o 
   0   1  15        6.08       -5.74     21.25 o 
   1   1  15        2.49       -9.98     31.46 o 
   2   1  15       52.19      -19.06     23.07 o 
   3   1  15       14.55        8.64     22.53 o 
   4   1  15       43.56       87.39     35.68 o 
   5   1  15        8.30       52.85     34.79 o 
   6   1  15        3.72      -15.85     15.85 o 
   7   1  15        1.10        5.52     17.11 o 
  -1   2  15       19.32       35.20     28.07 o 
   0   2  15       58.38       70.73     22.64 o 
   1   2  15        1.03      -19.54     19.54 o 
   2   2  15        1.71        7.31     17.00 o 
   3   2  15       34.81       12.48     23.03 o 
   4   2  15       72.92       42.40     34.25 o 
   5   2  15       34.47       28.90     34.09 o 
   6   2  15        2.84        2.89     21.70 o 
   7   2  15        4.95      -16.36     16.36 o 
   8   2  15        2.17       35.33     18.53 o 
   0   3  15        0.40       17.71     21.72 o 
   1   3  15       12.43       20.56     21.01 o 
   2   3  15       23.21       34.14     17.83 o 
   3   3  15       18.87        6.09     17.37 o 
   4   3  15        1.32       70.37     34.34 o 
   5   3  15        4.50       70.34     35.08 o 
   6   3  15       21.08       13.29     17.01 o 
   7   3  15       19.23       22.51     18.21 o 
   1   4  15        2.78       10.02     49.00 o 
   2   4  15        1.93      -11.02     20.33 o 
   3   4  15        1.60       -6.67     25.72 o 
   4   4  15       35.67       33.82     21.64 o 
   5   4  15       22.31       -8.57     20.97 o 
   6   4  15       32.70       24.82     36.29 o 
   7   4  15       35.68        9.07     18.09 o 
   2   5  15       10.76        3.78     22.09 o 
   3   5  15       12.17       -0.67     33.59 o 
   4   5  15       66.78       41.14     22.32 o 
   5   5  15       66.93       43.29     39.19 o 
   6   5  15        0.12        0.50     21.38 o 
   7   5  15       11.90       -3.76     26.12 o 
   4   6  15        2.23      -14.96     22.04 o 
   5   6  15       39.25       35.04     29.85 o 
   2  -3  16        1.74       38.99     37.75 o 
   3  -3  16       20.15       10.26     38.68 o 
   1  -2  16        4.04        4.21     35.14 o 
   2  -2  16        0.27      -18.40     24.44 o 
   3  -2  16       19.58       -6.79     36.96 o 
   4  -2  16       68.53       82.39     39.50 o 
   5  -2  16       19.22       31.89     36.38 o 
   0  -1  16        0.07       -8.12     27.72 o 
   1  -1  16        0.70      -34.47     34.47 o 
   2  -1  16       37.37       81.67     26.38 o 
   3  -1  16        1.76       38.77     37.78 o 
   4  -1  16       16.30        6.12     37.66 o 
   5  -1  16        8.37       25.01     37.11 o 
   6  -1  16       19.49       36.32     37.97 o 
   0   0  16        8.71       32.27     28.23 o 
   1   0  16        0.73      -20.81     20.81 o 
   2   0  16       23.51       11.67     50.85 o 
   3   0  16       18.46       47.15     38.64 o 
   4   0  16       24.55      -36.76     36.76 o 
   5   0  16        2.19       21.15     37.24 o 
   6   0  16       11.29      -11.60     36.16 o 
   1   1  16       19.44       25.89     21.95 o 
   2   1  16        5.98       14.14     20.38 o 
   3   1  16       66.17       52.43     25.07 o 
   4   1  16      101.26      175.79     39.22 o 
   5   1  16        1.09       41.73     37.21 o 
   6   1  16        8.38       -8.09     36.48 o 
   1   2  16       39.66       49.00     22.82 o 
   2   2  16       81.40       81.11     23.33 o 
   3   2  16        0.77        0.00     18.15 o 
   4   2  16       18.65        0.22     36.16 o 
   5   2  16       18.78       25.14     36.89 o 
   6   2  16       65.29       84.46     39.28 o 
   2   3  16       12.24      -12.25     21.44 o 
   3   3  16       22.63       33.36     25.79 o 
   4   3  16       36.84       37.41     22.81 o 
   5   3  16        7.75        6.37     35.81 o 
   6   3  16        0.15       59.73     38.36 o 
   3   4  16       34.65       22.80     19.74 o 
   4   4  16        4.63        9.25     22.37 o 
   5   4  16        1.55      -49.44     57.38 o 
                                                 
